# Supplementary material for: N-(3,4-Dichloro­phen­yl)-2,4-dimethyl­benzene­sulfonamide
Source: Acta Crystallogr Sect E Struct Rep Online. 2009 Jul 25;65(Pt 8):o1976. doi: 10.1107/S1600536809028840 (PMC2977482; doi:10.1107/S1600536809028840)
Supplement: Supplementary file 2 [file e-65-o1976-Isup2.hkl]

# 
# h,k,l, Fc-squared, Fo-squared, sigma(Fo-squared) and status flag 
# 
data_I
_shelx_title ' S75 P21/C' 
_shelx_refln_list_code          4 
_shelx_F_calc_maximum      172.93 
_exptl_crystal_F_000       680.00 
_reflns_d_resolution_high  0.8000 
 
loop_ 
 _symmetry_equiv_pos_as_xyz 
 'x, y, z' 
 '-x, y+1/2, -z+1/2' 
 '-x, -y, -z' 
 'x, -y-1/2, z-1/2' 
 
_cell_length_a     8.8046 
_cell_length_b     9.2688 
_cell_length_c    18.9470 
_cell_angle_alpha  90.000 
_cell_angle_beta   99.644 
_cell_angle_gamma  90.000 
 
_shelx_F_squared_multiplier     1.000 
 
loop_ 
 _refln_index_h 
 _refln_index_k 
 _refln_index_l 
 _refln_F_squared_calc 
 _refln_F_squared_meas 
 _refln_F_squared_sigma 
 _refln_observed_status 
   2   0   0      563.85      503.77      4.22 o 
   3   0   0     7956.86     7206.14     31.56 o 
   4   0   0     1215.31     1290.22      5.32 o 
   5   0   0        0.83       11.62      0.68 o 
   6   0   0      624.96      545.09      4.54 o 
   7   0   0      642.16      680.23      8.33 o 
   8   0   0      239.76      217.17      5.81 o 
   9   0   0      248.23      225.17      6.42 o 
  10   0   0       47.43       49.84      4.64 o 
   1   1   0     1796.26     1756.51      6.74 o 
   2   1   0     2222.66     2168.03     10.01 o 
   3   1   0       39.39       46.97      0.61 o 
   4   1   0     1025.79     1049.86      3.62 o 
   5   1   0     2630.61     2781.39      7.71 o 
   6   1   0      538.16      517.97      2.79 o 
   7   1   0      211.35      231.46      3.90 o 
   8   1   0       38.90       35.75      2.64 o 
   9   1   0      161.99      167.61      4.18 o 
  10   1   0        0.53        4.03      4.54 o 
   0   2   0      843.27      884.39      4.35 o 
   1   2   0     4198.62     4070.44     17.73 o 
   2   2   0     2149.92     2132.19     10.05 o 
   3   2   0      298.31      290.63      1.29 o 
   4   2   0     1979.59     1924.40      6.92 o 
   5   2   0      188.41      203.58      1.84 o 
   6   2   0      364.16      358.88      5.32 o 
   7   2   0        0.08       -0.04      1.53 o 
   8   2   0       26.06       26.95      3.41 o 
   9   2   0        2.19        3.78      4.47 o 
  10   2   0       59.56       64.56      5.44 o 
   1   3   0     2996.14     2898.22      8.07 o 
   2   3   0     4711.10     4784.30     13.43 o 
   3   3   0      462.58      419.73      1.81 o 
   4   3   0       63.89       66.48      1.24 o 
   5   3   0      100.69      105.78      1.45 o 
   6   3   0      501.70      530.67      4.11 o 
   7   3   0      238.39      215.61      3.97 o 
   8   3   0       19.89       21.76      4.34 o 
   9   3   0      119.22      116.47      5.78 o 
  10   3   0       84.80       96.44      6.31 o 
   0   4   0     2881.52     3070.00      6.53 o 
   1   4   0      584.63      673.62      2.79 o 
   2   4   0      333.81      425.66      4.95 o 
   3   4   0       69.62       63.19      2.04 o 
   4   4   0      232.01      210.71      3.59 o 
   5   4   0      430.58      442.69      4.56 o 
   6   4   0      332.78      330.89      4.35 o 
   7   4   0       72.13       69.65      3.13 o 
   8   4   0       11.29       10.64      4.60 o 
   9   4   0       35.86       28.32      5.42 o 
  10   4   0        0.48       -2.07      5.28 o 
   1   5   0       15.65        7.92      1.19 o 
   2   5   0      169.43      201.74      1.60 o 
   3   5   0      487.08      516.06      5.60 o 
   4   5   0      109.16       94.71      1.72 o 
   5   5   0       74.43       77.40      2.70 o 
   6   5   0      154.35      146.86      3.73 o 
   7   5   0       22.91       30.91      3.66 o 
   8   5   0       31.28       21.61      4.47 o 
   9   5   0        0.35        3.79      5.14 o 
   0   6   0      402.77      438.39      5.92 o 
   1   6   0     1295.44     1381.82     12.17 o 
   2   6   0      275.18      266.23      2.06 o 
   3   6   0       42.12       44.40      2.06 o 
   4   6   0       16.94       13.12      2.24 o 
   5   6   0       84.67       85.51      3.30 o 
   6   6   0      103.93      102.92      3.70 o 
   7   6   0       90.07       83.44      3.01 o 
   8   6   0        4.90        4.20      2.46 o 
   9   6   0        1.15       -0.86      4.71 o 
   1   7   0      137.75      142.79      3.48 o 
   2   7   0      872.67      878.16      9.75 o 
   3   7   0      152.18      142.78      2.71 o 
   4   7   0      706.36      725.48      6.39 o 
   5   7   0       19.75       14.63      2.66 o 
   6   7   0      198.44      202.64      4.62 o 
   7   7   0      438.64      437.64      6.28 o 
   8   7   0       54.53       51.37      3.01 o 
   0   8   0      113.54      127.59      3.30 o 
   1   8   0        6.33        6.04      1.93 o 
   2   8   0      155.00      158.26      3.73 o 
   3   8   0      455.05      430.46      8.02 o 
   4   8   0       34.30       40.62      4.66 o 
   5   8   0      146.81      158.80      4.35 o 
   6   8   0       12.98        8.59      3.06 o 
   7   8   0       14.03       12.52      3.37 o 
   1   9   0        2.96       10.37      3.47 o 
   2   9   0      145.19      159.36      4.11 o 
   3   9   0       24.73       19.28      4.12 o 
   4   9   0      223.69      244.76      7.54 o 
   5   9   0       38.21       39.29      5.38 o 
   6   9   0        8.96        9.22      4.98 o 
   0  10   0      113.73      139.84     13.99 o 
   1  10   0       13.73       16.92      2.91 o 
   2  10   0      153.60      155.19      6.11 o 
   3  10   0       19.26       31.34      4.87 o 
   4  10   0       44.60       37.95      5.14 o 
   1  11   0      119.50      102.11      5.53 o 
   2  11   0       14.71       16.16      4.72 o 
 -10   1   1        6.83       11.38      3.90 o 
  -9   1   1       23.95       20.01      2.69 o 
  -8   1   1       74.86       69.42      2.94 o 
  -7   1   1      849.21      821.57      5.09 o 
  -6   1   1      372.23      341.90      3.20 o 
  -5   1   1     1272.06     1423.54      4.40 o 
  -4   1   1     1174.56     1154.71      2.29 o 
  -3   1   1     1747.89     1780.61      5.55 o 
  -2   1   1      770.46      800.86      3.45 o 
  -1   1   1     1860.21     1876.33      4.07 o 
   1   1   1    14433.34    12095.56    138.90 o 
   2   1   1      546.13      458.82      1.37 o 
   3   1   1      595.50      662.12      1.96 o 
   4   1   1        9.83        2.68      0.47 o 
   5   1   1      346.81      319.59      3.34 o 
   6   1   1      544.74      549.24      4.71 o 
   7   1   1       80.92       61.90      2.12 o 
   8   1   1       20.01       22.73      2.37 o 
   9   1   1      263.54      254.25      4.75 o 
  10   1   1        0.00        2.19      4.07 o 
 -10   2   1        3.52        0.46      4.84 o 
  -9   2   1      197.32      200.00      6.66 o 
  -8   2   1       85.19       89.21      4.24 o 
  -7   2   1        7.57        1.79      1.60 o 
  -6   2   1     1241.74     1228.07      5.64 o 
  -5   2   1     2506.95     2610.93      8.22 o 
  -4   2   1      843.04      805.98      4.63 o 
  -3   2   1      491.48      462.60      1.88 o 
  -2   2   1     7706.96     7626.87     72.15 o 
  -1   2   1     2619.73     2496.13      9.26 o 
   0   2   1    18639.17    15175.69     93.30 o 
   1   2   1     3405.40     3452.38     15.52 o 
   2   2   1     4370.63     4229.29     15.06 o 
   3   2   1      289.04      384.00      2.62 o 
   4   2   1      424.06      448.09      2.71 o 
   5   2   1       76.17       55.50      1.25 o 
   6   2   1      662.48      632.44      4.67 o 
   7   2   1      515.01      518.49     12.79 o 
   8   2   1       59.39       42.69      4.40 o 
   9   2   1       64.00       68.16      4.92 o 
  10   2   1      126.14      144.58      6.69 o 
 -10   3   1       67.89       67.22      6.12 o 
  -9   3   1      182.94      197.76      7.08 o 
  -8   3   1       35.61       38.28      4.61 o 
  -7   3   1      173.12      176.53      5.73 o 
  -6   3   1      299.64      315.99      3.31 o 
  -5   3   1      180.13      217.75      2.33 o 
  -4   3   1      134.45      167.85      1.33 o 
  -3   3   1      108.14      116.30      1.64 o 
  -2   3   1      224.59      260.45      1.28 o 
  -1   3   1     3518.67     3598.57      5.27 o 
   0   3   1      192.81      215.78      1.72 o 
   1   3   1       38.58       29.11      0.81 o 
   2   3   1       25.83       19.21      1.01 o 
   3   3   1      302.31      292.50      3.12 o 
   4   3   1       23.25       21.25      0.84 o 
   5   3   1     2169.91     2144.36      8.13 o 
   6   3   1      546.96      522.99      4.12 o 
   7   3   1      586.08      552.87      8.44 o 
   8   3   1      572.46      556.36      9.33 o 
   9   3   1       32.76       37.53      5.41 o 
  10   3   1        0.38       -3.09      4.34 o 
 -10   4   1       13.35        8.82      4.35 o 
  -9   4   1       42.83       38.12      4.92 o 
  -8   4   1       55.50       32.25      5.11 o 
  -7   4   1      382.17      377.24      5.85 o 
  -6   4   1      748.56      760.77     13.35 o 
  -5   4   1      761.47      761.78      5.50 o 
  -4   4   1       29.75       34.95      1.23 o 
  -3   4   1      100.45      114.00      1.00 o 
  -2   4   1     2850.47     2909.04      6.51 o 
  -1   4   1        0.74        5.15      1.33 o 
   0   4   1     1762.87     1668.01      3.51 o 
   1   4   1        0.60        4.75      0.69 o 
   2   4   1        4.45        6.58      0.69 o 
   3   4   1     1838.66     1889.20      6.76 o 
   4   4   1       10.85        6.87      0.93 o 
   5   4   1       14.27       12.33      1.50 o 
   6   4   1      202.82      175.20      4.19 o 
   7   4   1        1.45       -2.03      2.03 o 
   8   4   1       46.22       35.75      4.56 o 
   9   4   1       45.28       47.20      4.90 o 
  10   4   1       89.71       98.53      6.72 o 
  -9   5   1      159.40      169.61      6.66 o 
  -8   5   1       18.10       13.70      5.01 o 
  -7   5   1      545.84      556.43      9.90 o 
  -6   5   1       20.42       14.42      3.06 o 
  -5   5   1       21.32       18.84      2.39 o 
  -4   5   1      946.65      969.50      5.84 o 
  -3   5   1      656.18      641.11      4.82 o 
  -2   5   1      360.73      358.20      3.43 o 
  -1   5   1      886.97      870.35      8.22 o 
   0   5   1     3179.29     3156.42     21.33 o 
   1   5   1       97.19       95.25      1.57 o 
   2   5   1      164.58      236.98      2.01 o 
   3   5   1      374.44      364.42      2.72 o 
   4   5   1      160.73      163.89      3.08 o 
   5   5   1        2.49        4.65      2.05 o 
   6   5   1      197.81      173.79      3.16 o 
   7   5   1      436.53      445.69      9.06 o 
   8   5   1       13.01       12.31      3.34 o 
   9   5   1      351.44      360.07      8.91 o 
  -9   6   1       13.43       10.22      4.59 o 
  -8   6   1       88.08       96.36      3.16 o 
  -7   6   1       64.25       60.46      3.45 o 
  -6   6   1       15.68        7.29      3.01 o 
  -5   6   1      794.64      860.10      7.01 o 
  -4   6   1     1030.52      977.50      5.53 o 
  -3   6   1      457.38      472.43      3.84 o 
  -2   6   1      330.15      317.36      2.76 o 
  -1   6   1      209.41      167.39      2.40 o 
   0   6   1       20.99       25.48      1.95 o 
   1   6   1      356.89      346.45      5.09 o 
   2   6   1      793.76      791.53      4.28 o 
   3   6   1      152.32      172.60      3.73 o 
   4   6   1       61.20       62.44      2.57 o 
   5   6   1       31.44       24.81      2.58 o 
   6   6   1       97.76       91.04      3.51 o 
   7   6   1       13.33       12.05      2.43 o 
   8   6   1       18.32        7.81      2.31 o 
   9   6   1       30.08       53.31      5.90 o 
  -8   7   1       29.20       34.83      2.99 o 
  -7   7   1      216.97      230.23      5.05 o 
  -6   7   1       17.55       12.98      3.18 o 
  -5   7   1      112.00      117.24      3.52 o 
  -4   7   1      124.10      119.96      3.39 o 
  -3   7   1      175.84      168.54      2.83 o 
  -2   7   1       17.35       15.05      1.84 o 
  -1   7   1       49.09       42.76      1.57 o 
   0   7   1       45.47       44.25      2.45 o 
   1   7   1      646.13      631.04      6.75 o 
   2   7   1      281.67      272.08      4.84 o 
   3   7   1      540.65      508.25     12.05 o 
   4   7   1      933.65      944.94     12.25 o 
   5   7   1        7.90        5.92      2.54 o 
   6   7   1       68.84       68.93      3.65 o 
   7   7   1       11.81        9.90      2.47 o 
   8   7   1       49.72       43.03      2.76 o 
  -7   8   1      267.97      286.41      6.82 o 
  -6   8   1       25.08       35.01      3.34 o 
  -5   8   1       15.54       22.37      4.22 o 
  -4   8   1        1.13        4.82      4.11 o 
  -3   8   1       50.14       51.03      3.17 o 
  -2   8   1       85.05       67.32      3.02 o 
  -1   8   1      654.65      642.27      7.22 o 
   0   8   1       91.50       91.19      2.45 o 
   1   8   1       16.81       29.86      2.54 o 
   2   8   1       20.40       20.48      2.46 o 
   3   8   1       47.82       37.60      4.19 o 
   4   8   1       82.32       84.05      5.16 o 
   5   8   1      203.49      202.04      6.79 o 
   6   8   1       48.86       41.23      3.46 o 
   7   8   1        0.08       -0.59      2.69 o 
  -6   9   1       23.17       26.99      5.17 o 
  -5   9   1        7.25        5.07      4.24 o 
  -4   9   1       55.82       39.90      4.83 o 
  -3   9   1       13.53       15.86      3.98 o 
  -2   9   1      111.62      109.57      9.21 o 
  -1   9   1       12.56       10.01      1.84 o 
   0   9   1       15.77        9.59      2.25 o 
   1   9   1       96.41       89.63      2.67 o 
   2   9   1      367.19      386.38      7.97 o 
   3   9   1        0.39        9.41      4.15 o 
   4   9   1       12.76       14.16      5.12 o 
   5   9   1       93.87       87.04      6.05 o 
   6   9   1       72.39       64.04      5.90 o 
  -4  10   1       14.59       14.16      5.15 o 
  -3  10   1      125.38      129.27      6.58 o 
  -2  10   1        2.52        4.03      3.84 o 
  -1  10   1      176.67      182.24      4.42 o 
   0  10   1       97.43       97.96      7.85 o 
   1  10   1       46.05       52.34      4.97 o 
   2  10   1      272.16      290.98      7.67 o 
   3  10   1       30.26       31.83      5.08 o 
   4  10   1       11.83       12.78      5.29 o 
  -3  11   1        0.30       -3.58      4.48 o 
  -2  11   1       12.84        7.42      4.70 o 
  -1  11   1        0.42       -1.37      4.90 o 
   0  11   1        4.48        8.87      2.56 o 
   1  11   1        2.06       11.18      7.92 o 
   2  11   1       31.12       31.01      5.47 o 
 -10   0   2      195.47      184.57      6.26 o 
  -9   0   2      137.89      144.96      5.38 o 
  -8   0   2        1.09       -2.11      3.19 o 
  -7   0   2     1024.56      972.54     21.05 o 
  -6   0   2      198.87      201.25      9.18 o 
  -5   0   2      377.24      421.72      2.03 o 
  -4   0   2    13543.72    12743.75     19.62 o 
  -3   0   2      259.06      236.94      3.15 o 
  -2   0   2    29427.02    22937.38    126.48 o 
  -1   0   2     8142.81     7528.51     11.81 o 
   1   0   2     3247.13     3185.37      6.20 o 
   2   0   2      154.33      148.48      1.84 o 
   3   0   2        3.97       13.79      0.80 o 
   4   0   2     2513.34     2585.25     11.02 o 
   5   0   2     1010.61      963.35      6.99 o 
   6   0   2       14.96       17.46      3.18 o 
   8   0   2       11.57       13.58      3.32 o 
   9   0   2      224.85      244.37      6.78 o 
  10   0   2      367.30      375.62      8.44 o 
 -10   1   2        1.85        4.79      4.02 o 
  -9   1   2      240.98      243.21      4.47 o 
  -8   1   2       41.69       31.19      2.07 o 
  -7   1   2       27.53       30.54      1.85 o 
  -6   1   2     3009.91     3057.60     12.15 o 
  -5   1   2      158.07      202.98      1.49 o 
  -4   1   2      450.33      501.80      2.38 o 
  -3   1   2     3433.34     3479.24     10.06 o 
  -2   1   2      210.69      180.47      1.01 o 
  -1   1   2     3932.98     4079.09     11.00 o 
   0   1   2     1849.88     1932.54      9.44 o 
   1   1   2     7962.61     7587.16     25.01 o 
   2   1   2     1445.07     1348.29      5.61 o 
   3   1   2      627.63      624.49      3.25 o 
   4   1   2       53.63       44.27      0.80 o 
   5   1   2     2387.07     2414.12     16.77 o 
   6   1   2       76.27       77.53      2.27 o 
   7   1   2      523.37      534.51      7.93 o 
   8   1   2       72.05       84.38      5.17 o 
   9   1   2        0.96        2.13      2.86 o 
  10   1   2       32.82       31.63      5.18 o 
 -10   2   2        9.17       15.70      4.95 o 
  -9   2   2       28.90       32.36      4.53 o 
  -8   2   2      157.88      149.99      3.71 o 
  -7   2   2        6.56        8.80      1.72 o 
  -6   2   2     2412.49     2444.34     25.15 o 
  -5   2   2      791.58      803.21      3.63 o 
  -4   2   2       22.51       23.44      0.72 o 
  -3   2   2     1479.33     1490.41      7.12 o 
  -2   2   2       98.44      121.75      1.25 o 
  -1   2   2     3447.20     3497.11     12.49 o 
   0   2   2     6429.97     6352.38     21.86 o 
   1   2   2     4799.31     4836.90     12.62 o 
   2   2   2     6750.90     6701.64     14.75 o 
   3   2   2       65.34       59.00      1.03 o 
   4   2   2      479.68      542.31      4.12 o 
   5   2   2      442.74      468.41      4.35 o 
   6   2   2      386.26      364.67      3.22 o 
   7   2   2        7.96       10.14      3.69 o 
   8   2   2      102.50      103.74      5.20 o 
   9   2   2       44.59       49.23      5.28 o 
  10   2   2        9.80       10.71      5.12 o 
 -10   3   2       54.70       56.28      5.36 o 
  -9   3   2       10.61        8.88      4.69 o 
  -8   3   2      140.72      142.15      5.68 o 
  -7   3   2     1495.45     1484.90     10.63 o 
  -6   3   2     1434.85     1383.28      6.40 o 
  -5   3   2        1.11       11.49      1.01 o 
  -4   3   2      181.01      198.09      1.57 o 
  -3   3   2     1269.53     1212.70      5.34 o 
  -2   3   2       51.79       33.70      1.09 o 
  -1   3   2     3539.76     3494.63     12.04 o 
   0   3   2     2618.67     2473.96     18.10 o 
   1   3   2      970.77     1065.39      3.47 o 
   2   3   2      154.69      195.18      1.29 o 
   3   3   2      911.85      981.66      4.09 o 
   4   3   2     2741.32     2876.10      7.83 o 
   5   3   2      522.28      513.48      3.58 o 
   6   3   2       48.18       37.42      1.99 o 
   7   3   2      109.79      116.27      3.44 o 
   8   3   2       28.52       25.90      4.62 o 
   9   3   2      202.44      200.87      6.86 o 
  10   3   2        1.77       -0.04      4.89 o 
 -10   4   2       40.15       31.24      5.63 o 
  -9   4   2       22.98       15.34      4.98 o 
  -8   4   2       29.27       39.29      5.21 o 
  -7   4   2       27.78       28.97      3.25 o 
  -6   4   2        0.24       -2.57      2.57 o 
  -5   4   2      795.69      831.55      5.31 o 
  -4   4   2      575.03      610.84      3.03 o 
  -3   4   2        7.42        8.57      0.52 o 
  -2   4   2     1433.63     1461.24      4.72 o 
  -1   4   2     2778.19     2854.58     15.25 o 
   0   4   2     1967.14     2227.67      6.53 o 
   1   4   2      179.61      170.45      2.61 o 
   2   4   2      540.08      596.58      5.13 o 
   3   4   2      326.93      363.15      3.69 o 
   4   4   2      569.95      544.39      3.60 o 
   5   4   2        3.82        4.43      1.22 o 
   6   4   2      122.37      107.76      2.53 o 
   7   4   2      364.08      374.77      4.15 o 
   8   4   2       31.90       33.93      4.99 o 
   9   4   2       28.48       39.75      5.10 o 
  -9   5   2        6.17       -0.37      5.09 o 
  -8   5   2        9.17       10.01      4.96 o 
  -7   5   2        0.06        0.67      2.70 o 
  -6   5   2       57.78       51.71      3.26 o 
  -5   5   2      477.75      454.16      4.76 o 
  -4   5   2      261.72      288.50      2.69 o 
  -3   5   2      268.18      267.62      2.75 o 
  -2   5   2       28.40       32.03      1.33 o 
  -1   5   2     2697.46     2859.96      6.16 o 
   0   5   2       54.27       71.17      1.22 o 
   1   5   2      271.86      326.51      3.60 o 
   2   5   2      160.38      133.93      1.29 o 
   3   5   2      554.92      519.49      4.32 o 
   4   5   2       76.04       70.19      2.42 o 
   5   5   2      103.00      102.88      2.42 o 
   6   5   2       28.98       28.11      2.36 o 
   7   5   2      198.62      176.83      3.43 o 
   8   5   2       41.56       38.48      3.18 o 
   9   5   2        8.01       20.21      4.66 o 
  -9   6   2        0.14        0.71      5.19 o 
  -8   6   2      148.72      171.11      6.90 o 
  -7   6   2       23.32       20.82      2.97 o 
  -6   6   2       84.16       75.91      3.56 o 
  -5   6   2      371.16      375.32      5.75 o 
  -4   6   2       87.54       75.15      2.31 o 
  -3   6   2      961.91      959.27      5.30 o 
  -2   6   2      192.65      221.72      2.25 o 
  -1   6   2       58.90       55.67      2.30 o 
   0   6   2      630.49      618.52      6.02 o 
   1   6   2        0.24       -1.30      1.30 o 
   2   6   2       75.59       86.21      2.33 o 
   3   6   2      102.02       93.29      2.99 o 
   4   6   2       39.22       31.53      2.64 o 
   5   6   2       24.20       18.11      2.77 o 
   6   6   2       95.79       98.94      4.24 o 
   7   6   2       36.21       34.30      2.46 o 
   8   6   2        1.63       -0.30      2.15 o 
   9   6   2       28.22       34.76      5.54 o 
  -8   7   2       69.55       80.56      3.93 o 
  -7   7   2       42.83       43.47      3.62 o 
  -6   7   2        8.84       10.48      3.22 o 
  -5   7   2       52.89       65.15      3.32 o 
  -4   7   2      146.11      144.41      3.18 o 
  -3   7   2      191.48      200.96      3.67 o 
  -2   7   2      256.77      276.12      4.03 o 
  -1   7   2      207.74      197.58      2.85 o 
   0   7   2      220.21      277.42      3.12 o 
   1   7   2      359.44      344.89      3.43 o 
   2   7   2      556.67      574.97      7.02 o 
   3   7   2      529.22      544.27      8.30 o 
   4   7   2      137.05      148.26      3.63 o 
   5   7   2       42.95       38.57      3.03 o 
   6   7   2      509.50      515.33      6.30 o 
   7   7   2        0.78        1.77      2.42 o 
   8   7   2        5.30        4.78      2.80 o 
  -7   8   2      136.13      132.64      4.49 o 
  -6   8   2      147.37      172.92      4.67 o 
  -5   8   2      399.07      391.86     10.25 o 
  -4   8   2       46.65       48.53      4.56 o 
  -3   8   2        0.83        3.08      3.17 o 
  -2   8   2      736.98      743.48      8.35 o 
  -1   8   2       22.33       25.36      2.24 o 
   0   8   2       15.09       17.47      2.53 o 
   1   8   2      839.91      854.96      5.47 o 
   2   8   2       91.63       85.41      4.67 o 
   3   8   2        6.26        5.45      3.66 o 
   4   8   2       23.18       25.06      4.44 o 
   5   8   2      272.56      253.46      7.02 o 
   6   8   2       21.40       24.47      2.58 o 
   7   8   2        5.43        6.13      2.62 o 
  -6   9   2       10.44        9.66      4.76 o 
  -5   9   2       53.70       51.03      5.73 o 
  -4   9   2        0.01       -1.91      4.10 o 
  -3   9   2       61.27       54.00      4.70 o 
  -2   9   2      127.12      121.54     10.37 o 
  -1   9   2        8.61        4.26      1.75 o 
   0   9   2      687.63      679.60      9.94 o 
   1   9   2       26.54       29.55      3.31 o 
   2   9   2       38.93       49.71      4.90 o 
   3   9   2      780.22      826.78     11.26 o 
   4   9   2       58.21       68.74      5.21 o 
   5   9   2      141.56      155.38      6.78 o 
   6   9   2       35.16       45.75      4.96 o 
  -4  10   2      183.47      204.66      7.64 o 
  -3  10   2       42.14       35.22      5.12 o 
  -2  10   2        8.92        3.39      2.47 o 
  -1  10   2       22.08       27.74      2.51 o 
   0  10   2      192.38      187.95      4.40 o 
   1  10   2        0.67        6.44      9.00 o 
   2  10   2        1.56        2.71      4.41 o 
   3  10   2        3.81       10.84      4.87 o 
   4  10   2        0.46       -1.97      5.12 o 
  -3  11   2        0.00       -0.07      5.21 o 
  -2  11   2        4.63        1.65      3.37 o 
  -1  11   2       12.13       17.04      4.24 o 
   0  11   2      115.34      122.00      3.78 o 
   1  11   2       62.64       63.43      4.81 o 
   2  11   2       33.96       50.75      5.05 o 
 -10   1   3        5.59        4.30      4.27 o 
  -9   1   3        0.71        1.13      2.39 o 
  -8   1   3      528.61      547.67      7.30 o 
  -7   1   3       79.86       72.82      1.84 o 
  -6   1   3      106.11      117.42      2.29 o 
  -5   1   3       17.91        7.38      0.58 o 
  -4   1   3     1392.87     1456.71      5.06 o 
  -3   1   3      432.45      429.60      1.39 o 
  -2   1   3     7826.97     7799.82     16.58 o 
  -1   1   3     3619.18     3810.78      8.18 o 
   0   1   3     7140.70     6855.57     27.53 o 
   1   1   3     3012.37     2982.61     12.41 o 
   2   1   3     2683.38     2627.71      8.25 o 
   3   1   3     1270.89     1398.60      7.96 o 
   4   1   3      157.15      145.80      1.49 o 
   5   1   3     1088.22     1068.35      8.69 o 
   6   1   3       54.25       45.17      1.99 o 
   7   1   3     1349.19     1393.05      8.65 o 
   8   1   3       44.11       51.36      4.41 o 
   9   1   3      238.96      233.42      4.78 o 
  10   1   3        0.68       -1.93      4.56 o 
 -10   2   3      321.84      350.98      8.39 o 
  -9   2   3        2.57        3.65      2.55 o 
  -8   2   3       85.56       70.64      3.01 o 
  -7   2   3      407.48      418.69      3.34 o 
  -6   2   3        1.95        3.29      1.14 o 
  -5   2   3      202.14      197.65      2.71 o 
  -4   2   3      613.66      573.06      2.68 o 
  -3   2   3       76.04       63.42      0.69 o 
  -2   2   3      129.66       99.91      2.47 o 
  -1   2   3       42.11       74.51      0.61 o 
   0   2   3     7650.23     7295.17     30.67 o 
   1   2   3       11.47       25.09      0.52 o 
   2   2   3     3295.35     3241.28     12.80 o 
   3   2   3      532.45      529.89      2.85 o 
   4   2   3       33.18       20.31      1.85 o 
   5   2   3      322.61      322.67      2.67 o 
   6   2   3      595.81      658.08      3.80 o 
   7   2   3      933.85      887.23      9.23 o 
   8   2   3       10.39       11.77      3.92 o 
   9   2   3       47.00       48.66      4.69 o 
  10   2   3       10.09        5.49      4.71 o 
 -10   3   3       13.16       13.44      5.18 o 
  -9   3   3       58.68       69.24      3.46 o 
  -8   3   3      724.39      738.87     10.41 o 
  -7   3   3      183.86      157.04      3.68 o 
  -6   3   3       85.93       88.57      2.00 o 
  -5   3   3     1672.23     1658.01      7.15 o 
  -4   3   3       25.33       13.87      0.85 o 
  -3   3   3       10.37       13.45      0.66 o 
  -2   3   3     1283.33     1183.26      6.34 o 
  -1   3   3     2294.32     2262.56      8.91 o 
   0   3   3      741.59      749.57      6.08 o 
   1   3   3     7330.24     6939.13     15.21 o 
   2   3   3       21.16       24.24      0.72 o 
   3   3   3        0.06        0.77      0.50 o 
   4   3   3      690.13      641.96      5.88 o 
   5   3   3      275.65      277.60      3.15 o 
   6   3   3       29.10       17.51      2.94 o 
   7   3   3      572.31      573.62      5.68 o 
   8   3   3        4.76        0.26      4.38 o 
   9   3   3       24.87       20.12      5.08 o 
  10   3   3        7.02        2.55      5.01 o 
 -10   4   3        5.02        4.51      4.90 o 
  -9   4   3      174.23      162.76      7.15 o 
  -8   4   3      321.73      328.11      8.02 o 
  -7   4   3      206.87      197.79      3.27 o 
  -6   4   3     1839.10     1892.38     12.40 o 
  -5   4   3       20.55       14.35      1.45 o 
  -4   4   3      876.33      904.14      3.68 o 
  -3   4   3       39.93       39.64      0.95 o 
  -2   4   3      128.04      133.09      1.45 o 
  -1   4   3        0.50        5.64      1.82 o 
   0   4   3      943.74      954.82      5.31 o 
   1   4   3       37.26       29.03      1.20 o 
   2   4   3     1120.86     1293.15      7.35 o 
   3   4   3       70.38       65.04      1.33 o 
   4   4   3       40.04       27.10      1.64 o 
   5   4   3      422.24      415.41      8.67 o 
   6   4   3       12.38       18.31      3.58 o 
   7   4   3      127.48      136.87      3.09 o 
   8   4   3      240.61      231.29      6.88 o 
   9   4   3      124.51      135.95      6.68 o 
  -9   5   3        5.68       -1.20      4.26 o 
  -8   5   3      250.50      296.25      7.99 o 
  -7   5   3       47.24       31.87      2.93 o 
  -6   5   3      141.27      124.33      3.65 o 
  -5   5   3       17.89       17.77      2.01 o 
  -4   5   3      655.61      650.97      3.87 o 
  -3   5   3       10.57       14.18      1.81 o 
  -2   5   3     3319.69     3457.77     12.75 o 
  -1   5   3      238.83      259.84      1.95 o 
   0   5   3      421.95      345.37      2.73 o 
   1   5   3       68.95       50.64      1.47 o 
   2   5   3       40.98       51.91      1.67 o 
   3   5   3     1188.70     1174.94     10.57 o 
   4   5   3        3.41        1.69      1.47 o 
   5   5   3       18.83       20.77      1.91 o 
   6   5   3      379.54      373.54      6.43 o 
   7   5   3       21.29       14.06      2.29 o 
   8   5   3      102.33       91.95      3.68 o 
   9   5   3       29.84       33.19      5.31 o 
  -9   6   3       61.19       66.32      5.37 o 
  -8   6   3      202.52      209.43      7.37 o 
  -7   6   3       44.43       39.48      3.44 o 
  -6   6   3      877.03      949.30      8.44 o 
  -5   6   3      238.71      219.69      3.41 o 
  -4   6   3      460.14      469.36      4.20 o 
  -3   6   3      403.81      391.61      3.65 o 
  -2   6   3     1553.78     1504.95      5.22 o 
  -1   6   3     1040.58     1112.85      4.94 o 
   0   6   3      469.86      458.86      3.55 o 
   1   6   3       32.86       39.93      1.67 o 
   2   6   3     1382.26     1412.62      6.56 o 
   3   6   3       10.39        6.00      1.81 o 
   4   6   3      187.04      167.45      3.46 o 
   5   6   3      959.45     1005.34     20.56 o 
   6   6   3       16.81       10.96      2.35 o 
   7   6   3       12.26       12.27      2.27 o 
   8   6   3      124.05      133.16      3.46 o 
  -8   7   3        3.78        4.49      2.99 o 
  -7   7   3      203.29      192.90      4.85 o 
  -6   7   3      154.58      137.18      4.23 o 
  -5   7   3        3.66        5.41      2.54 o 
  -4   7   3       90.64       84.50      2.60 o 
  -3   7   3      237.36      224.51      3.22 o 
  -2   7   3      291.72      264.31      3.36 o 
  -1   7   3      104.43      107.64      2.14 o 
   0   7   3      244.10      237.83      4.42 o 
   1   7   3       13.40       18.07      1.84 o 
   2   7   3     1436.25     1427.79      8.06 o 
   3   7   3      380.48      375.42      7.14 o 
   4   7   3       73.61       65.98      5.12 o 
   5   7   3       12.32       13.18      2.38 o 
   6   7   3       68.23       52.38      2.77 o 
   7   7   3        2.27        0.75      2.26 o 
   8   7   3        7.16        5.31      2.64 o 
  -7   8   3       15.83       15.05      3.47 o 
  -6   8   3        5.14       11.55      3.43 o 
  -5   8   3       20.34       13.03      5.94 o 
  -4   8   3       49.49       45.35      2.94 o 
  -3   8   3      201.71      184.77      5.29 o 
  -2   8   3      109.56       99.51      4.07 o 
  -1   8   3       42.82       45.43      2.71 o 
   0   8   3       97.55       98.55      3.27 o 
   1   8   3      241.89      242.82      3.40 o 
   2   8   3       53.49       56.60      4.72 o 
   3   8   3       67.99       67.97      4.60 o 
   4   8   3      295.31      311.86      7.48 o 
   5   8   3       16.96       21.71      3.56 o 
   6   8   3       44.42       43.65      2.94 o 
   7   8   3       24.65       29.03      2.82 o 
  -6   9   3      115.91      111.34      6.73 o 
  -5   9   3        0.70        0.79      5.13 o 
  -4   9   3        4.61        0.09      4.29 o 
  -3   9   3       25.08       21.05      3.72 o 
  -2   9   3       32.45       34.93      2.60 o 
  -1   9   3        1.18        0.13      1.78 o 
   0   9   3        3.93        7.55      2.35 o 
   1   9   3      106.03      123.26      3.62 o 
   2   9   3       68.56       71.24      5.23 o 
   3   9   3       38.39       43.87      4.97 o 
   4   9   3        1.27        0.74      5.07 o 
   5   9   3        3.01        1.70      3.23 o 
   6   9   3        2.41       -0.04      3.64 o 
  -4  10   3       83.82       74.82      5.44 o 
  -3  10   3        0.37       -1.25      2.93 o 
  -2  10   3        0.12       -2.62      2.62 o 
  -1  10   3       54.81       52.04      2.83 o 
   0  10   3       85.20       74.02      3.47 o 
   1  10   3       98.57       96.66      8.40 o 
   2  10   3       16.13       12.00      4.30 o 
   3  10   3       48.17       55.14      5.47 o 
   4  10   3       19.28       14.67      4.50 o 
  -3  11   3       19.60       15.75      4.84 o 
  -2  11   3        5.41        3.11      2.55 o 
  -1  11   3        0.16       -1.32      3.10 o 
   0  11   3       90.59       75.25      3.86 o 
   1  11   3       63.57       75.83      8.34 o 
   2  11   3       23.05       38.14      3.68 o 
 -10   0   4       92.98       87.08      4.91 o 
  -9   0   4       52.06       47.23      4.08 o 
  -8   0   4       99.68      110.46      3.29 o 
  -7   0   4      222.60      247.60      9.10 o 
  -6   0   4      855.31      882.82      6.02 o 
  -5   0   4        0.18        2.30      0.83 o 
  -4   0   4    10131.04    10626.07     20.88 o 
  -3   0   4     2015.27     2018.47     10.06 o 
  -2   0   4    20072.81    18320.75    102.54 o 
  -1   0   4       15.13       17.32      0.52 o 
   0   0   4     1714.83     1758.74     17.78 o 
   1   0   4        7.90        8.38      0.43 o 
   2   0   4     3002.09     3028.61     15.37 o 
   3   0   4    11188.74    10455.60     63.30 o 
   4   0   4      845.07      827.03      5.05 o 
   5   0   4      676.46      655.28     11.37 o 
   6   0   4     2921.59     2885.42     26.20 o 
   7   0   4     2230.29     2193.85     15.48 o 
   8   0   4      392.58      400.83      8.04 o 
   9   0   4       35.74       35.60      4.69 o 
  10   0   4        6.21       -2.04      4.80 o 
 -10   1   4       66.05       75.94      5.43 o 
  -9   1   4        2.74        1.38      2.96 o 
  -8   1   4      230.53      216.28      2.86 o 
  -7   1   4        5.76        8.84      1.33 o 
  -6   1   4       36.81       23.62      1.31 o 
  -5   1   4      330.68      322.91      2.23 o 
  -4   1   4     1374.29     1711.47      5.50 o 
  -3   1   4      528.17      568.45      1.74 o 
  -2   1   4    14162.53    13158.37     29.75 o 
  -1   1   4     2202.82     2220.13     12.43 o 
   0   1   4      412.87      414.04      1.23 o 
   1   1   4    29903.09    23739.15    347.36 o 
   2   1   4       37.03       24.19      0.85 o 
   3   1   4     1873.70     1954.88      7.33 o 
   4   1   4      980.93      951.61      8.13 o 
   5   1   4      190.95      210.71      2.31 o 
   6   1   4       12.96        8.07      1.74 o 
   7   1   4      429.01      420.78     13.52 o 
   8   1   4      524.73      552.35      8.79 o 
   9   1   4        2.40        0.56      2.77 o 
  10   1   4        0.44        0.06      4.12 o 
 -10   2   4       33.51       37.30      5.26 o 
  -9   2   4       95.43       97.86      4.03 o 
  -8   2   4      224.68      225.86      8.97 o 
  -7   2   4      202.95      227.07      2.66 o 
  -6   2   4      261.73      272.57      2.25 o 
  -5   2   4      384.50      393.22      3.15 o 
  -4   2   4       11.04       13.75      0.64 o 
  -3   2   4      118.34      130.06      1.08 o 
  -2   2   4     3754.19     3851.19      8.21 o 
  -1   2   4     4628.70     4687.11     10.41 o 
   0   2   4     2124.93     2159.74      7.49 o 
   1   2   4     3418.23     3494.97      8.88 o 
   2   2   4     1405.99     1406.08      3.87 o 
   3   2   4       12.60       15.03      0.93 o 
   4   2   4     1731.37     1760.83      6.00 o 
   5   2   4      288.42      253.52      2.47 o 
   6   2   4      107.84      108.48      2.95 o 
   7   2   4      251.85      250.21      4.12 o 
   8   2   4        3.34        2.24      3.40 o 
   9   2   4      129.12      130.49      6.05 o 
  10   2   4       56.13       54.27      5.47 o 
 -10   3   4       31.10       36.24      3.52 o 
  -9   3   4      136.62      141.06      5.66 o 
  -8   3   4        3.28        9.54      2.77 o 
  -7   3   4        4.60        6.49      3.62 o 
  -6   3   4       93.69      103.62      2.82 o 
  -5   3   4      536.68      504.90      2.77 o 
  -4   3   4      152.40      210.45      1.59 o 
  -3   3   4     2306.58     2144.39      7.10 o 
  -2   3   4      285.58      305.08      2.26 o 
  -1   3   4      220.72      273.42      1.44 o 
   0   3   4     4591.78     4481.49     14.53 o 
   1   3   4     2516.74     2595.82     11.72 o 
   2   3   4     1023.32     1103.34      5.03 o 
   3   3   4      184.73      157.84      2.31 o 
   4   3   4     1181.66     1176.72      6.63 o 
   5   3   4      272.75      293.86      3.45 o 
   6   3   4        5.83        2.73      1.34 o 
   7   3   4      124.33      105.31      3.17 o 
   8   3   4       38.91       25.31      4.72 o 
   9   3   4        0.34       -2.14      4.68 o 
 -10   4   4        7.15       -0.57      5.27 o 
  -9   4   4       84.29       92.07      6.04 o 
  -8   4   4       25.05       29.74      7.87 o 
  -7   4   4       85.42       94.41      2.97 o 
  -6   4   4      647.26      662.70      6.16 o 
  -5   4   4      295.39      294.76      3.46 o 
  -4   4   4      162.38      158.10      2.24 o 
  -3   4   4      619.70      617.21      3.83 o 
  -2   4   4       89.99       88.55      3.62 o 
  -1   4   4      942.59      966.44      3.41 o 
   0   4   4      677.18      724.15      3.93 o 
   1   4   4       89.10       89.20      1.57 o 
   2   4   4       80.82       71.10      1.71 o 
   3   4   4      442.50      418.95      7.38 o 
   4   4   4       11.99       13.68      1.57 o 
   5   4   4       23.95       24.44      2.33 o 
   6   4   4      860.56      846.42     14.17 o 
   7   4   4        3.05        5.13      2.33 o 
   8   4   4       82.80       84.17      5.63 o 
   9   4   4       14.70        7.91      5.19 o 
  -9   5   4       12.63       15.17      5.05 o 
  -8   5   4      355.19      343.18      8.31 o 
  -7   5   4       34.58       32.75      2.97 o 
  -6   5   4      733.50      747.29      6.70 o 
  -5   5   4      344.13      324.82      3.70 o 
  -4   5   4      239.19      208.15      2.49 o 
  -3   5   4      301.50      345.98      2.68 o 
  -2   5   4      683.80      730.44      4.36 o 
  -1   5   4       67.80       62.08      1.85 o 
   0   5   4     1507.51     1555.27      4.43 o 
   1   5   4     1122.62     1085.06      9.98 o 
   2   5   4        6.55        6.61      1.14 o 
   3   5   4       59.94       53.43      1.62 o 
   4   5   4        0.08       -0.15      1.96 o 
   5   5   4      170.36      156.75      7.92 o 
   6   5   4        3.59        8.74      2.38 o 
   7   5   4        0.90        5.08      2.19 o 
   8   5   4        0.56       -1.66      2.63 o 
   9   5   4        0.03       -1.98      4.91 o 
  -9   6   4        0.33       -0.35      5.24 o 
  -8   6   4        0.08        2.58      4.49 o 
  -7   6   4      236.44      264.22      5.04 o 
  -6   6   4      423.12      422.82      6.69 o 
  -5   6   4      343.89      353.99      4.22 o 
  -4   6   4      209.53      217.70      3.97 o 
  -3   6   4        3.61        0.27      1.52 o 
  -2   6   4      248.42      248.54      2.58 o 
  -1   6   4      745.21      790.43      3.90 o 
   0   6   4      110.65       90.34      2.10 o 
   1   6   4       19.13       28.99      2.07 o 
   2   6   4      239.83      227.35      4.88 o 
   3   6   4      150.15      145.52      2.58 o 
   4   6   4      214.26      197.65      4.55 o 
   5   6   4      632.77      663.97     17.46 o 
   6   6   4        3.51        2.18      2.32 o 
   7   6   4      195.31      181.33      4.28 o 
   8   6   4        6.56        3.00      2.36 o 
  -8   7   4        9.85        5.04      3.18 o 
  -7   7   4        0.08       -3.26      3.26 o 
  -6   7   4      560.63      548.49      6.68 o 
  -5   7   4       58.00       65.78      2.62 o 
  -4   7   4       49.55       43.38      2.36 o 
  -3   7   4       80.61       82.53      5.98 o 
  -2   7   4      256.10      257.49      4.48 o 
  -1   7   4     1117.64     1206.27      6.11 o 
   0   7   4     1374.00     1415.15      7.45 o 
   1   7   4       45.09       47.58      3.74 o 
   2   7   4      250.42      258.65      4.12 o 
   3   7   4       39.98       39.22      4.04 o 
   4   7   4       31.90       22.11      2.22 o 
   5   7   4      105.28       84.41      2.92 o 
   6   7   4       35.13       27.72      2.44 o 
   7   7   4       23.61       18.93      2.67 o 
   8   7   4        7.44        6.26      2.61 o 
  -7   8   4        8.05        3.95      3.29 o 
  -6   8   4      602.52      641.91     28.50 o 
  -5   8   4        0.95       -3.08      3.08 o 
  -4   8   4        2.11        0.14      2.68 o 
  -3   8   4      453.59      467.92     11.43 o 
  -2   8   4        2.38        0.77      2.42 o 
  -1   8   4       39.71       36.57      2.20 o 
   0   8   4      522.21      521.39      5.31 o 
   1   8   4      599.25      590.16     16.32 o 
   2   8   4       69.41       56.39      4.79 o 
   3   8   4       53.91       49.55      4.73 o 
   4   8   4      214.31      209.32     16.57 o 
   5   8   4      101.84       88.65     12.43 o 
   6   8   4        0.07       -1.78      2.36 o 
   7   8   4       27.02       29.40      2.97 o 
  -6   9   4       26.30       22.27      5.02 o 
  -5   9   4       79.01       85.73      5.93 o 
  -4   9   4      395.95      411.32      8.88 o 
  -3   9   4       44.96       39.15      2.72 o 
  -2   9   4       94.43       93.58      4.86 o 
  -1   9   4       43.85       41.13      2.10 o 
   0   9   4       42.60       38.84      2.20 o 
   1   9   4      420.20      459.79      5.86 o 
   2   9   4        0.06        2.36      3.85 o 
   3   9   4      123.40      113.53      5.89 o 
   4   9   4       88.04       94.10      5.60 o 
   5   9   4        1.98        2.75      3.41 o 
   6   9   4       12.40       10.33      4.57 o 
  -4  10   4        0.21       -0.11      3.43 o 
  -3  10   4        5.94        2.14      2.54 o 
  -2  10   4        3.55        2.28      2.50 o 
  -1  10   4        0.02       -2.05      2.32 o 
   0  10   4        0.91        0.89      2.60 o 
   1  10   4        1.42        5.14      2.91 o 
   2  10   4        7.43       12.82      4.15 o 
   3  10   4       22.14       32.62      3.47 o 
   4  10   4        5.53        5.84      3.65 o 
  -3  11   4       81.04       91.83      6.46 o 
  -2  11   4       20.68       23.83      3.02 o 
  -1  11   4        1.76        2.16      2.67 o 
   0  11   4        0.06        1.58      2.85 o 
   1  11   4       22.86       28.61      7.48 o 
   2  11   4       31.32       27.65      5.59 o 
 -10   1   5        8.41        2.76      4.34 o 
  -9   1   5       59.49       55.57      2.49 o 
  -8   1   5      107.48       94.03      2.31 o 
  -7   1   5        3.24        4.65      1.35 o 
  -6   1   5      118.92      108.65      1.93 o 
  -5   1   5     1346.96     1319.93      4.14 o 
  -4   1   5      765.70      868.78      2.34 o 
  -3   1   5       17.18       23.65      0.60 o 
  -2   1   5      251.39      308.60      1.87 o 
  -1   1   5     6135.59     6124.27     14.87 o 
   0   1   5        9.58        8.87      0.43 o 
   1   1   5     1550.27     1570.37      6.38 o 
   2   1   5     1038.22      985.48      7.27 o 
   3   1   5     4509.30     4599.97      8.25 o 
   4   1   5       15.58       28.69      1.21 o 
   5   1   5      137.77      115.41      2.30 o 
   6   1   5       68.94       49.60      2.53 o 
   7   1   5       79.06       67.87      3.23 o 
   8   1   5      384.96      390.46      9.42 o 
   9   1   5        1.49       -3.79      4.39 o 
  10   1   5        0.82       -2.44      2.83 o 
 -10   2   5       22.57       18.25      3.15 o 
  -9   2   5        9.36        8.13      4.35 o 
  -8   2   5      101.02       97.26      2.86 o 
  -7   2   5      308.38      324.13      3.11 o 
  -6   2   5      488.51      476.58      2.89 o 
  -5   2   5      181.47      169.44      3.76 o 
  -4   2   5     2924.07     3265.69     11.48 o 
  -3   2   5     3812.94     4006.20     11.57 o 
  -2   2   5       45.64       46.19      0.75 o 
  -1   2   5        8.41        4.90      0.35 o 
   0   2   5     3590.58     3537.65     11.07 o 
   1   2   5     9344.76     9187.44     11.82 o 
   2   2   5      830.55      973.47      5.35 o 
   3   2   5      871.21      822.96      4.54 o 
   4   2   5        3.09        7.98      1.26 o 
   5   2   5      280.26      253.20      2.97 o 
   6   2   5     1359.93     1303.01     10.05 o 
   7   2   5      502.27      523.24      5.69 o 
   8   2   5      160.85      140.57      5.58 o 
   9   2   5       45.84       52.36      5.35 o 
  10   2   5        0.47       -0.26      4.84 o 
 -10   3   5        7.01        9.66      3.18 o 
  -9   3   5      154.41      141.19      4.07 o 
  -8   3   5      709.31      727.93      7.61 o 
  -7   3   5      264.46      263.16      3.65 o 
  -6   3   5      347.94      322.03      3.06 o 
  -5   3   5      684.59      720.30      3.36 o 
  -4   3   5      429.30      499.45      1.97 o 
  -3   3   5     1268.33     1312.49      4.08 o 
  -2   3   5      722.09      720.86      2.37 o 
  -1   3   5     2099.51     2320.91     12.61 o 
   0   3   5     1017.05      960.05      5.80 o 
   1   3   5     2706.41     2711.87      6.76 o 
   2   3   5      514.03      635.57      2.92 o 
   3   3   5      232.41      278.04      2.94 o 
   4   3   5        2.21        2.39      1.07 o 
   5   3   5       50.67       45.80      1.90 o 
   6   3   5        3.74        1.69      1.73 o 
   7   3   5       53.36       48.07      2.96 o 
   9   3   5        4.03       -1.54      4.58 o 
 -10   4   5       97.95      115.55      6.37 o 
  -9   4   5       38.60       34.91      4.63 o 
  -8   4   5      254.35      273.16      5.02 o 
  -7   4   5       12.80        7.95      1.70 o 
  -6   4   5      777.16      746.30      5.32 o 
  -5   4   5      235.08      253.39      2.82 o 
  -4   4   5      342.71      394.15      2.34 o 
  -3   4   5       16.97       16.07      0.62 o 
  -2   4   5     2209.03     2434.30      9.81 o 
  -1   4   5     1799.86     1852.75      8.32 o 
   0   4   5     1441.14     1607.42      6.86 o 
   1   4   5     6280.61     6085.28     10.92 o 
   2   4   5        0.03       17.13      7.70 o 
   3   4   5       29.08       42.95      1.58 o 
   4   4   5      412.74      392.92      3.43 o 
   5   4   5      134.72      135.19      2.66 o 
   6   4   5      575.33      607.75      7.08 o 
   7   4   5      507.10      485.79      9.80 o 
   8   4   5        5.20        5.94      3.34 o 
   9   4   5       59.73       62.02      5.91 o 
  -9   5   5        0.01       -2.84      5.10 o 
  -8   5   5       17.17       19.10      4.80 o 
  -7   5   5       58.45       52.40      3.26 o 
  -6   5   5     1465.72     1582.26      9.50 o 
  -5   5   5       23.64       22.52      2.16 o 
  -4   5   5     1658.60     1734.29     10.88 o 
  -3   5   5      782.22      758.49      5.66 o 
  -2   5   5        4.57        6.10      0.98 o 
  -1   5   5     3614.90     3478.43      9.94 o 
   0   5   5       75.60       75.53      1.30 o 
   1   5   5       15.31       14.79      1.17 o 
   2   5   5      450.76      470.95     10.27 o 
   3   5   5        1.79       -0.36      1.31 o 
   4   5   5       10.64       12.43      1.74 o 
   5   5   5       10.43       15.53      2.94 o 
   6   5   5        0.54        0.31      2.86 o 
   7   5   5       12.78       15.34      2.41 o 
   8   5   5        3.33        2.43      2.70 o 
   9   5   5        3.36        3.44      4.84 o 
  -9   6   5       94.57       88.92      6.11 o 
  -8   6   5       17.11       19.27      4.53 o 
  -7   6   5       68.97       65.86      4.06 o 
  -6   6   5      146.84      159.00      3.53 o 
  -5   6   5      738.02      777.76      5.69 o 
  -4   6   5      236.64      261.99      3.60 o 
  -3   6   5       42.09       30.40      2.53 o 
  -2   6   5       16.81       12.50      1.40 o 
  -1   6   5      105.02      103.08      1.69 o 
   0   6   5      353.07      388.14      5.43 o 
   1   6   5     1632.18     1610.58     10.63 o 
   2   6   5      151.01      143.14      2.47 o 
   3   6   5      580.79      587.41      5.61 o 
   4   6   5      279.92      281.28      8.77 o 
   5   6   5       53.20       52.58      2.76 o 
   6   6   5      151.48      118.69      3.62 o 
   7   6   5      100.70       99.16      3.14 o 
   8   6   5       35.65       32.78      2.80 o 
  -8   7   5        7.88        3.54      3.05 o 
  -7   7   5      131.54      130.96      4.39 o 
  -6   7   5      104.10      111.69      7.45 o 
  -5   7   5       46.21       57.82      2.66 o 
  -4   7   5       82.50       71.39      2.65 o 
  -3   7   5       65.47       61.84      3.85 o 
  -2   7   5      813.35      824.17      7.30 o 
  -1   7   5        0.35       -0.04      1.67 o 
   0   7   5     1184.23     1131.52     19.29 o 
   1   7   5      183.16      199.82      3.77 o 
   2   7   5       20.87       22.52      3.05 o 
   3   7   5       32.16       26.17      2.87 o 
   4   7   5      168.85      165.89      3.86 o 
   5   7   5       68.54       58.27      2.70 o 
   6   7   5        2.44        6.81      2.73 o 
   7   7   5       53.24       55.52      3.56 o 
  -7   8   5        2.02       -3.13      3.23 o 
  -6   8   5        1.47        3.01      3.30 o 
  -5   8   5       10.23        6.69      2.90 o 
  -4   8   5       38.07       34.91      2.74 o 
  -3   8   5        5.75        6.66      2.30 o 
  -2   8   5        2.71        1.05      2.09 o 
  -1   8   5        1.18        3.60      1.75 o 
   0   8   5      219.10      227.55      4.12 o 
   1   8   5        3.52       15.54      2.28 o 
   2   8   5      805.43      748.40     57.90 o 
   3   8   5        5.55        7.47      3.16 o 
   4   8   5       20.94       16.87      3.10 o 
   5   8   5       47.02       44.61      3.77 o 
   6   8   5       15.35        8.40      2.45 o 
   7   8   5        5.76        7.15      2.80 o 
  -6   9   5        4.73        4.12      4.53 o 
  -5   9   5       37.46       34.85      5.22 o 
  -4   9   5       29.82       39.86      3.42 o 
  -3   9   5       83.80       91.32      3.15 o 
  -2   9   5        1.97       -2.00      2.29 o 
  -1   9   5       53.12       55.93      2.47 o 
   0   9   5      301.17      286.62      6.58 o 
   1   9   5       66.38       69.13      2.85 o 
   2   9   5       23.32       14.37      2.95 o 
   3   9   5       10.35        4.33      3.15 o 
   4   9   5        0.02       -0.65      3.03 o 
   5   9   5        7.65        6.47      3.29 o 
   6   9   5       24.18       26.22      5.35 o 
  -4  10   5        8.66        0.62      3.72 o 
  -3  10   5       87.55       87.23      3.40 o 
  -2  10   5        0.01       -2.59      2.59 o 
  -1  10   5        1.58       -0.13      2.83 o 
   0  10   5       10.98       11.68      2.35 o 
   1  10   5       39.57       37.16      4.94 o 
   2  10   5       23.81       27.09      3.61 o 
   3  10   5       17.85       20.31      3.68 o 
   4  10   5       22.68       23.93      5.26 o 
  -2  11   5       59.83       55.21      3.16 o 
  -1  11   5       19.42       20.48      3.37 o 
   0  11   5       55.45       71.28      5.97 o 
   1  11   5       22.11       29.97      2.96 o 
   2  11   5       18.03       17.83      4.82 o 
 -10   0   6        8.86        1.44      3.47 o 
  -9   0   6       56.99       63.63      4.60 o 
  -8   0   6      645.83      631.88      6.34 o 
  -7   0   6       24.65       19.90      2.15 o 
  -6   0   6      356.59      355.73      5.45 o 
  -5   0   6     4021.38     3768.11     16.60 o 
  -4   0   6     2952.01     3048.80     13.49 o 
  -3   0   6     1058.21     1088.74      7.17 o 
  -2   0   6     3396.19     3212.49     15.46 o 
  -1   0   6     8371.55     8043.87     16.08 o 
   0   0   6      557.12      584.81     13.96 o 
   1   0   6      133.78      119.74      2.12 o 
   2   0   6     1193.36     1106.84     12.23 o 
   3   0   6     2337.88     2444.03      6.89 o 
   4   0   6      589.48      663.25      5.07 o 
   5   0   6      533.10      491.35      4.85 o 
   6   0   6     1583.64     1652.98     38.78 o 
   7   0   6      183.31      181.16      5.89 o 
   8   0   6       11.62        6.71      4.33 o 
   9   0   6        6.85        8.73      4.40 o 
  10   0   6       51.93       53.01      5.64 o 
 -10   1   6       17.03       18.81      4.67 o 
  -9   1   6      103.88       99.23      3.02 o 
  -8   1   6      644.23      633.79      5.74 o 
  -7   1   6       48.62       50.57      1.75 o 
  -6   1   6     1429.64     1388.62      8.13 o 
  -5   1   6     1132.62     1192.58      8.42 o 
  -4   1   6       45.79       37.92      0.65 o 
  -3   1   6     8312.57     8060.66     19.23 o 
  -2   1   6      105.98      112.90      1.62 o 
  -1   1   6       24.58       20.24      0.94 o 
   0   1   6     5947.39     5805.61     13.25 o 
   1   1   6     3355.02     3607.65      9.62 o 
   2   1   6      502.83      582.31      4.39 o 
   3   1   6      400.31      406.16      2.44 o 
   4   1   6      714.58      773.44      4.54 o 
   5   1   6      475.25      487.58      6.61 o 
   6   1   6      330.83      346.99      3.92 o 
   7   1   6      266.32      255.36     11.46 o 
   8   1   6      476.26      513.95      6.50 o 
   9   1   6        3.15        1.27      4.56 o 
 -10   2   6        9.77        8.09      3.17 o 
  -9   2   6       55.43       49.50      3.31 o 
  -8   2   6       12.04       13.90      2.11 o 
  -7   2   6       57.26       58.40      2.41 o 
  -6   2   6      227.90      212.84      3.09 o 
  -5   2   6        5.18        6.56      1.10 o 
  -4   2   6     2666.48     2742.95     13.51 o 
  -3   2   6     1206.00     1318.67      4.97 o 
  -2   2   6     3882.76     3863.53     11.57 o 
  -1   2   6      486.20      510.87      2.76 o 
   0   2   6     1100.24     1063.83      2.46 o 
   1   2   6     3140.90     3099.63      6.82 o 
   2   2   6     1788.87     1845.55      7.77 o 
   3   2   6      150.87       99.70      1.47 o 
   4   2   6        0.61        1.04      1.11 o 
   5   2   6      167.11      163.86      2.27 o 
   6   2   6       87.73       93.80      2.73 o 
   7   2   6      380.38      375.96      4.37 o 
   8   2   6        0.93       -0.61      2.90 o 
 -10   3   6       82.79       67.39      4.10 o 
  -9   3   6        0.42       -1.71      2.69 o 
  -8   3   6       11.66       10.24      3.01 o 
  -7   3   6      620.33      578.33      6.25 o 
  -6   3   6      109.62       99.91      2.36 o 
  -5   3   6       56.16       50.90      1.85 o 
  -4   3   6     3078.44     3010.36      8.67 o 
  -3   3   6     1537.91     1487.78      4.16 o 
  -2   3   6     1152.45     1112.18      3.04 o 
  -1   3   6      691.91      736.05      2.83 o 
   0   3   6      228.66      188.71      2.35 o 
   1   3   6      313.97      325.09      4.49 o 
   2   3   6     3342.93     3607.14      9.87 o 
   3   3   6      270.67      256.12      2.41 o 
   4   3   6       21.10       26.25      1.73 o 
   5   3   6        7.19        4.29      1.63 o 
   6   3   6       87.38       76.58      2.47 o 
   7   3   6       91.24      103.99      4.17 o 
   9   3   6        0.10       -0.07      4.65 o 
 -10   4   6      142.25      147.24      4.83 o 
  -9   4   6      178.07      180.52      4.56 o 
  -8   4   6       11.59       10.28      2.93 o 
  -7   4   6       24.36       20.27      2.26 o 
  -6   4   6      546.48      528.73      4.09 o 
  -5   4   6     1444.27     1405.28      6.93 o 
  -4   4   6        2.39        8.27      1.08 o 
  -3   4   6        1.39       12.49      3.71 o 
  -2   4   6       22.43        5.97      0.55 o 
  -1   4   6      763.06      740.44      4.22 o 
   0   4   6       62.21       59.34      1.19 o 
   1   4   6     2563.38     2642.06     16.95 o 
   2   4   6      415.50      387.23      2.91 o 
   3   4   6       17.71       17.42      1.52 o 
   4   4   6       79.96       81.53      2.54 o 
   5   4   6       28.65       28.27      2.54 o 
   6   4   6       61.42       57.21      3.44 o 
   7   4   6        3.16        3.20      2.29 o 
   8   4   6        6.54        2.93      2.72 o 
   9   4   6       10.93       11.86      5.22 o 
  -9   5   6       17.16       23.40      5.03 o 
  -8   5   6       92.53      103.62     10.48 o 
  -7   5   6      158.83      144.93      2.80 o 
  -6   5   6      268.18      304.83      4.44 o 
  -5   5   6      108.43      105.76      2.45 o 
  -4   5   6      130.57      137.29      1.93 o 
  -3   5   6        1.35        0.80      1.26 o 
  -2   5   6      426.97      388.33      3.68 o 
  -1   5   6        1.01        7.12      1.51 o 
   0   5   6      194.19      225.91      2.10 o 
   1   5   6     1947.59     1908.17      9.34 o 
   2   5   6      155.10      153.48      2.84 o 
   3   5   6      417.54      438.58      8.62 o 
   4   5   6        6.10        6.26      1.81 o 
   5   5   6      679.96      634.12     10.64 o 
   6   5   6        0.40        2.55      2.34 o 
   7   5   6       32.36       26.81      2.39 o 
   8   5   6       30.43       28.54      4.75 o 
  -9   6   6        2.59        3.17      4.81 o 
  -8   6   6        2.95        1.43      4.44 o 
  -7   6   6        6.70       -0.72      3.06 o 
  -6   6   6      400.00      392.24      5.74 o 
  -5   6   6       91.53       97.72      2.92 o 
  -4   6   6       68.34       67.23      2.12 o 
  -3   6   6       23.85       20.33      1.57 o 
  -2   6   6      391.93      382.82      3.32 o 
  -1   6   6       31.23       30.30      1.52 o 
   0   6   6     1679.27     1617.40      5.99 o 
   1   6   6      486.38      534.63     16.60 o 
   2   6   6        0.75       -0.08      1.62 o 
   3   6   6     1049.23     1034.37      6.43 o 
   4   6   6        7.10        4.88      2.15 o 
   5   6   6       64.23       46.17      5.23 o 
   6   6   6        7.84        6.83      2.43 o 
   7   6   6        0.01       -1.23      2.44 o 
   8   6   6        6.69        9.19      2.59 o 
  -8   7   6       50.45       41.94      3.74 o 
  -7   7   6       32.80       32.51      3.61 o 
  -6   7   6       16.09       10.24      3.10 o 
  -5   7   6      235.26      254.65      4.67 o 
  -4   7   6      386.35      380.19      4.38 o 
  -3   7   6       15.23       13.15      1.78 o 
  -2   7   6      391.46      387.79      3.52 o 
  -1   7   6      809.81      785.34      6.92 o 
   0   7   6       17.00       12.84      1.85 o 
   1   7   6      158.72      141.91      3.52 o 
   2   7   6        6.84        9.76      3.31 o 
   3   7   6       63.02       59.68      5.05 o 
   4   7   6      353.16      332.99      5.04 o 
   5   7   6        0.77       -1.49      2.38 o 
   6   7   6      139.91      116.40      3.89 o 
   7   7   6       31.07       39.48      2.89 o 
  -7   8   6        3.40        4.13      5.73 o 
  -6   8   6       30.28       19.92      7.65 o 
  -5   8   6        7.94        5.27      2.16 o 
  -4   8   6        2.32       -2.21      2.53 o 
  -3   8   6       24.49       27.46      2.63 o 
  -2   8   6       20.82       16.52      2.37 o 
  -1   8   6      740.90      724.18      5.44 o 
   0   8   6      261.38      262.08      3.24 o 
   1   8   6     1080.78     1106.01      9.75 o 
   2   8   6      217.63      217.09      3.80 o 
   3   8   6        9.52        6.06      2.98 o 
   4   8   6      239.45      220.43     22.56 o 
   5   8   6      124.54      119.12     14.46 o 
   6   8   6       22.07       16.21      3.20 o 
  -6   9   6       50.33       47.95      4.33 o 
  -5   9   6       21.03       24.48      3.28 o 
  -4   9   6       16.08        5.04      2.83 o 
  -3   9   6       89.44       93.59      3.17 o 
  -2   9   6        0.14        1.22      2.35 o 
  -1   9   6       54.98       48.80      2.51 o 
   0   9   6       18.17       27.67      2.15 o 
   1   9   6        4.07        6.04      1.96 o 
   2   9   6       13.41       19.13      4.45 o 
   3   9   6       24.11       15.13      3.30 o 
   4   9   6        4.19        7.31      3.37 o 
   5   9   6        2.44        1.90      3.19 o 
  -4  10   6       10.42       13.06      2.90 o 
  -3  10   6       11.32        9.04      2.73 o 
  -2  10   6      103.93       94.22      6.49 o 
  -1  10   6        2.95        2.75      3.25 o 
   0  10   6       44.40       25.59      2.20 o 
   1  10   6       36.70       35.93      2.72 o 
   2  10   6       25.29       28.99      2.63 o 
   3  10   6      150.92      186.51      4.99 o 
   4  10   6      107.43       89.33      5.89 o 
  -2  11   6       31.87       33.33      4.21 o 
  -1  11   6        0.66       -3.67      3.68 o 
   0  11   6        4.58        0.58      4.97 o 
   1  11   6        3.06        4.91      3.34 o 
 -10   1   7       39.75       38.80      4.67 o 
  -9   1   7      240.55      249.08      4.01 o 
  -8   1   7       35.20       26.26      1.87 o 
  -7   1   7       16.11       11.97      1.54 o 
  -6   1   7     1888.30     1829.95      8.23 o 
  -5   1   7      320.21      317.48      2.07 o 
  -4   1   7     1387.22     1690.16      8.01 o 
  -3   1   7      180.31      247.37      1.23 o 
  -2   1   7     2159.00     2171.42      8.86 o 
  -1   1   7       24.42       28.93      0.63 o 
   0   1   7        1.08        3.63      0.64 o 
   1   1   7      394.08      536.55      2.77 o 
   2   1   7      699.77      847.67      3.27 o 
   3   1   7      386.42      403.22      3.46 o 
   4   1   7        1.77        3.21      1.57 o 
   5   1   7      975.31      985.93      8.16 o 
   6   1   7       11.20       12.44      2.29 o 
   7   1   7        9.40        8.98      2.90 o 
   8   1   7       27.39       23.63      3.36 o 
   9   1   7        0.01       -3.61      3.61 o 
 -10   2   7      149.87      144.88      4.54 o 
  -9   2   7       31.02       18.45      2.27 o 
  -8   2   7       44.59       51.73      2.47 o 
  -7   2   7     2049.95     2081.30      8.96 o 
  -6   2   7        6.94        7.94      1.20 o 
  -5   2   7        8.96       14.52      0.91 o 
  -4   2   7     5131.30     4904.31      8.78 o 
  -3   2   7      478.69      506.45      2.30 o 
  -2   2   7     1005.28     1065.45      4.07 o 
  -1   2   7      939.00      811.20      2.58 o 
   0   2   7       78.44      100.92      1.04 o 
   1   2   7        1.22        1.72      0.60 o 
   2   2   7     1492.31     1581.18      5.18 o 
   3   2   7      317.54      333.73      3.20 o 
   4   2   7        6.63        5.57      1.21 o 
   5   2   7      709.98      687.01      6.83 o 
   6   2   7      404.57      400.60      4.29 o 
   7   2   7        0.08       -0.13      2.32 o 
   8   2   7      428.26      448.56     12.48 o 
   9   2   7        1.55       -4.19      4.62 o 
 -10   3   7        9.38        7.66      3.68 o 
  -9   3   7      114.01      132.49      7.41 o 
  -8   3   7       69.04       52.28      2.58 o 
  -7   3   7      334.00      333.05      6.06 o 
  -6   3   7      675.31      658.94      7.10 o 
  -5   3   7      149.41      130.81      1.85 o 
  -4   3   7      160.11      179.19      1.42 o 
  -3   3   7        4.14        3.22      0.72 o 
  -2   3   7      816.86      849.79      2.35 o 
  -1   3   7     2295.38     2512.14     10.57 o 
   0   3   7       37.03       59.73      0.89 o 
   1   3   7      723.10      787.37      3.71 o 
   2   3   7       24.69       25.87      1.63 o 
   3   3   7      833.78      865.69      5.21 o 
   4   3   7      277.08      255.80      3.76 o 
   5   3   7       98.42       92.46      2.47 o 
   6   3   7       20.74       18.74      2.19 o 
   7   3   7      393.75      405.33      6.66 o 
   8   3   7      244.58      259.71      7.55 o 
 -10   4   7       18.80       27.60      3.79 o 
  -9   4   7        2.47        0.02      3.11 o 
  -8   4   7        3.01        2.82      2.26 o 
  -7   4   7        7.55        4.32      2.19 o 
  -6   4   7      367.30      358.14      3.57 o 
  -5   4   7      148.61      123.51      2.02 o 
  -4   4   7        2.25        8.11      0.99 o 
  -3   4   7     2085.33     2088.92     10.38 o 
  -2   4   7      264.01      317.94      2.16 o 
  -1   4   7     3749.83     3829.68      7.60 o 
   0   4   7     1011.79     1075.21      3.70 o 
   1   4   7      225.83      193.00      1.70 o 
   2   4   7     1052.43     1092.24      8.97 o 
   3   4   7       22.86       19.79      1.65 o 
   4   4   7      100.45       98.07      2.32 o 
   5   4   7      174.20      179.91      4.87 o 
   6   4   7        5.15        3.66      3.81 o 
   7   4   7      100.96       94.22      3.79 o 
   8   4   7        2.32        4.25      4.40 o 
   9   4   7       13.41       13.71      4.78 o 
  -9   5   7       11.36       11.64      3.11 o 
  -8   5   7      778.93      835.89     16.54 o 
  -7   5   7       51.19       44.09      2.52 o 
  -6   5   7        3.65        4.91      3.53 o 
  -5   5   7     2789.89     2904.16      7.65 o 
  -4   5   7        0.65        5.47      1.27 o 
  -3   5   7       15.96       14.61      1.22 o 
  -2   5   7      402.49      393.69      4.09 o 
  -1   5   7      236.52      230.83      3.29 o 
   0   5   7      158.28      158.04      1.95 o 
   1   5   7      161.78      176.33      2.42 o 
   2   5   7      408.35      402.36      3.74 o 
   3   5   7      321.60      319.59      5.70 o 
   4   5   7       84.56      103.95      3.36 o 
   5   5   7       17.89       11.15      2.49 o 
   6   5   7      868.71      857.18     11.40 o 
   7   5   7        0.29       -0.75      2.70 o 
   8   5   7       28.97       30.00      3.39 o 
  -9   6   7        0.57       -1.46      5.14 o 
  -8   6   7       98.56       97.05      6.22 o 
  -7   6   7       21.20       22.43      7.53 o 
  -6   6   7      758.50      720.67      6.02 o 
  -5   6   7      218.71      214.48      3.65 o 
  -4   6   7       26.76       21.71      1.88 o 
  -3   6   7      100.50      108.73      2.21 o 
  -2   6   7      587.54      567.81      3.25 o 
  -1   6   7       79.94       72.26      1.90 o 
   0   6   7       94.71       94.58      2.16 o 
   1   6   7     3048.91     3028.61     28.25 o 
   2   6   7      257.13      261.84      7.17 o 
   3   6   7       22.31       15.94      1.73 o 
   4   6   7       67.59       66.59      2.65 o 
   5   6   7       16.49        9.71      2.28 o 
   6   6   7        1.91        0.46      2.93 o 
   7   6   7        0.79       -1.92      2.54 o 
   8   6   7       50.14       65.27      3.45 o 
  -8   7   7       14.59       14.88      4.83 o 
  -7   7   7       10.32        5.87      3.26 o 
  -6   7   7       13.23       16.22      2.63 o 
  -5   7   7        0.67        6.43      2.24 o 
  -4   7   7      664.19      637.23      5.68 o 
  -3   7   7        6.24        3.55      1.73 o 
  -2   7   7      438.12      406.05      4.20 o 
  -1   7   7      548.59      532.16      3.97 o 
   0   7   7      579.46      575.81      5.21 o 
   1   7   7       26.53       26.30      2.33 o 
   2   7   7      359.94      370.11     14.30 o 
   3   7   7      123.84      124.56      4.22 o 
   4   7   7       37.57       29.89      3.25 o 
   5   7   7       60.55       63.04      3.98 o 
   6   7   7       80.27       88.86      4.20 o 
   7   7   7       17.78       15.20      2.88 o 
  -7   8   7        3.30        4.42      2.65 o 
  -6   8   7       32.08       20.24      3.74 o 
  -5   8   7        0.57       -0.72      2.14 o 
  -4   8   7        0.01       -0.69      2.45 o 
  -3   8   7        0.78        4.20      2.62 o 
  -2   8   7       24.87       11.94      3.64 o 
  -1   8   7       15.34       10.82      1.92 o 
   0   8   7       16.26       19.84      2.03 o 
   1   8   7        3.84        6.55      2.05 o 
   2   8   7       36.01       33.65      2.54 o 
   3   8   7      153.78      143.87     16.57 o 
   4   8   7        9.14       -0.30      3.39 o 
   5   8   7        0.22        1.24      3.37 o 
   6   8   7        6.18        5.93      3.24 o 
  -6   9   7        5.32        3.32      3.65 o 
  -5   9   7        4.71        9.50      3.81 o 
  -4   9   7        8.21        5.77      2.65 o 
  -3   9   7       15.59       18.41     10.04 o 
  -2   9   7       51.88       51.90      4.60 o 
  -1   9   7       15.31       17.58      3.76 o 
   0   9   7      268.89      265.79      4.57 o 
   1   9   7        5.63        8.51      2.01 o 
   2   9   7        5.58        9.03      3.89 o 
   3   9   7        6.60        7.82      2.73 o 
   4   9   7       66.75       64.70      6.69 o 
   5   9   7        3.33        2.43      4.98 o 
  -4  10   7        3.06        1.88      2.80 o 
  -3  10   7       11.83       15.70      5.56 o 
  -2  10   7       42.97       39.58      6.83 o 
  -1  10   7        8.37        7.29      3.43 o 
   0  10   7        0.37       -1.98      2.04 o 
   1  10   7       39.61       42.25      3.73 o 
   2  10   7        1.25        3.65      2.37 o 
   3  10   7       38.35       43.71      3.03 o 
  -1  11   7        9.71        9.61      4.58 o 
 -10   0   8       58.78       66.93      3.66 o 
  -9   0   8      536.69      534.35     18.68 o 
  -8   0   8      482.76      473.15      5.81 o 
  -7   0   8     1159.78     1112.52     10.45 o 
  -6   0   8        9.58        3.21      1.63 o 
  -5   0   8     2111.16     2009.85     14.66 o 
  -4   0   8        8.72        8.88      0.85 o 
  -3   0   8      254.16      320.66      4.90 o 
  -2   0   8      163.15      132.92      1.66 o 
  -1   0   8     2108.61     2078.87     31.24 o 
   0   0   8      543.32      530.32      3.52 o 
   1   0   8     2477.71     2735.90     14.09 o 
   2   0   8     4048.05     4126.65      8.82 o 
   3   0   8      256.76      261.07      2.48 o 
   4   0   8      218.55      248.83      3.77 o 
   5   0   8       72.61       67.03      2.98 o 
   6   0   8      935.59      927.54      9.16 o 
   7   0   8       18.99       16.79      4.43 o 
   8   0   8      169.79      180.79      6.92 o 
   9   0   8       75.98       69.72      6.20 o 
 -10   1   8      108.11      109.06      3.48 o 
  -9   1   8      171.24      193.97      3.80 o 
  -8   1   8       18.01       10.58      1.83 o 
  -7   1   8      438.20      448.89      4.75 o 
  -6   1   8     1205.37     1313.39      5.14 o 
  -5   1   8      555.44      567.15      5.20 o 
  -4   1   8       42.93       52.40      1.00 o 
  -3   1   8       25.39       36.45      0.89 o 
  -2   1   8      117.26      111.63      1.31 o 
  -1   1   8     1316.55     1432.99      6.06 o 
   0   1   8      342.38      400.30      1.86 o 
   1   1   8     1206.81     1219.81      5.94 o 
   2   1   8     1434.79     1505.15      7.58 o 
   3   1   8      262.66      269.97      1.91 o 
   4   1   8     2369.16     2397.66     10.40 o 
   5   1   8     1474.41     1512.44      9.53 o 
   6   1   8      277.99      273.81      3.83 o 
   7   1   8      349.06      368.54      5.70 o 
   8   1   8      208.97      210.81      5.10 o 
   9   1   8       10.93        2.40      3.62 o 
 -10   2   8        0.36       -3.28      3.28 o 
  -9   2   8       80.16       66.69      3.26 o 
  -8   2   8       17.71       11.41      2.25 o 
  -7   2   8       46.10       62.87      2.91 o 
  -6   2   8       44.38       40.22      1.34 o 
  -5   2   8      223.56      244.32      1.80 o 
  -4   2   8     1907.40     1958.14      8.75 o 
  -3   2   8       28.69       28.63      0.91 o 
  -2   2   8      756.93      760.69      2.42 o 
  -1   2   8     4157.91     4255.29     18.64 o 
   0   2   8      348.67      317.41      2.06 o 
   1   2   8     1620.26     1508.39      7.05 o 
   2   2   8       21.14       18.02      1.11 o 
   3   2   8       95.44       90.98      1.41 o 
   4   2   8       54.80       47.14      2.16 o 
   5   2   8       36.38       37.47      2.82 o 
   6   2   8       27.84       24.66      3.77 o 
   7   2   8       29.14       24.78      2.57 o 
   8   2   8       13.41       12.84      3.05 o 
   9   2   8       50.48       43.34      5.89 o 
 -10   3   8        8.77        6.75      3.37 o 
  -9   3   8       12.79       12.16      2.46 o 
  -8   3   8      263.74      282.90      4.16 o 
  -7   3   8      238.61      237.61      3.18 o 
  -6   3   8       50.67       40.47      1.87 o 
  -5   3   8      311.31      311.37      2.93 o 
  -4   3   8        8.77        8.08      1.16 o 
  -3   3   8      393.27      418.25      1.86 o 
  -2   3   8        6.52        7.74      0.64 o 
  -1   3   8     1090.26     1195.32      9.71 o 
   0   3   8     2429.80     2615.13     14.42 o 
   1   3   8        4.01        3.59      0.71 o 
   2   3   8      152.48      162.68      1.51 o 
   3   3   8     1121.25     1088.83      9.52 o 
   4   3   8       59.55       65.14      2.70 o 
   5   3   8       40.79       41.35      2.24 o 
   6   3   8      244.52      241.66      3.73 o 
   7   3   8      130.83      107.30      4.19 o 
   8   3   8       71.86       76.48      6.01 o 
 -10   4   8      136.76      149.94      4.89 o 
  -9   4   8      184.53      205.36     11.21 o 
  -8   4   8       51.06       52.17      2.82 o 
  -7   4   8       47.51       45.79      2.14 o 
  -6   4   8        2.24        2.37      1.46 o 
  -5   4   8       45.68       48.04      2.74 o 
  -4   4   8       34.21       41.28      1.22 o 
  -3   4   8      802.22      830.48      3.23 o 
  -2   4   8       19.77       15.72      1.30 o 
  -1   4   8       42.39       41.48      1.03 o 
   0   4   8      382.60      437.69      2.91 o 
   1   4   8     1433.95     1354.92      8.82 o 
   2   4   8     1641.11     1646.77      6.77 o 
   3   4   8       48.61       48.92      1.92 o 
   4   4   8      200.68      207.08      3.58 o 
   5   4   8       37.88       40.87      5.92 o 
   6   4   8       29.71       35.34      5.65 o 
   7   4   8        2.61        3.59      2.84 o 
   8   4   8       87.34       96.81      6.64 o 
  -9   5   8        1.12        4.52      3.59 o 
  -8   5   8       10.64       17.93      3.06 o 
  -7   5   8       50.15       55.97      2.55 o 
  -6   5   8      440.51      421.63      3.80 o 
  -5   5   8      273.16      282.23      7.22 o 
  -4   5   8      118.14      112.44      2.38 o 
  -3   5   8      690.35      693.07      5.04 o 
  -2   5   8      403.92      426.25      3.16 o 
  -1   5   8       10.12        7.86      1.39 o 
   0   5   8      113.11      136.93      1.78 o 
   1   5   8        4.26        5.05      1.26 o 
   2   5   8      271.01      270.57      6.09 o 
   3   5   8      873.85      817.85     16.18 o 
   4   5   8      436.38      429.02     14.72 o 
   5   5   8       37.70       30.26      3.34 o 
   6   5   8        7.37        7.38      2.49 o 
   7   5   8       13.54       18.34      2.61 o 
   8   5   8       24.68       24.45      3.31 o 
  -9   6   8       17.42       18.69      3.49 o 
  -8   6   8        2.18        3.29      3.22 o 
  -7   6   8      124.16      116.99      3.88 o 
  -6   6   8        1.76        0.05      2.84 o 
  -5   6   8       11.89       12.38      2.38 o 
  -4   6   8      262.67      274.13      4.87 o 
  -3   6   8        6.72        4.09      1.88 o 
  -2   6   8      249.32      245.42      2.69 o 
  -1   6   8      964.93      916.50      5.78 o 
   0   6   8      106.69      111.24      4.00 o 
   1   6   8     2969.45     2866.06     10.13 o 
   2   6   8       88.84       93.82      2.32 o 
   3   6   8       49.44       49.77      2.76 o 
   4   6   8        7.48        6.47      2.17 o 
   5   6   8      116.31      105.05      3.84 o 
   6   6   8        7.11        4.33      2.45 o 
   7   6   8        3.74        4.09      3.06 o 
  -8   7   8       36.36       49.26      3.82 o 
  -7   7   8       13.14       10.05      2.72 o 
  -6   7   8       28.86       29.37      2.36 o 
  -5   7   8      964.27      966.80      8.84 o 
  -4   7   8       30.76       24.73      2.61 o 
  -3   7   8       25.45       19.39      2.20 o 
  -2   7   8       11.25       10.96      2.63 o 
  -1   7   8       40.25       44.05      2.15 o 
   0   7   8       34.73       25.52      2.18 o 
   1   7   8        1.47        2.70      1.94 o 
   2   7   8     1414.33     1363.92     11.24 o 
   3   7   8        0.13        2.58      2.74 o 
   4   7   8        1.25       -0.63      2.43 o 
   5   7   8      248.87      252.51     19.94 o 
   6   7   8      240.15      242.29      5.27 o 
   7   7   8       27.25       32.68      3.30 o 
  -7   8   8        4.65        6.28      2.72 o 
  -6   8   8        1.43        2.67      2.33 o 
  -5   8   8      398.59      405.42      6.19 o 
  -4   8   8       13.71       14.74      2.60 o 
  -3   8   8      819.32      846.01      8.28 o 
  -2   8   8      904.98      867.25      8.20 o 
  -1   8   8       90.16       86.36      3.55 o 
   0   8   8      374.32      397.01      4.06 o 
   1   8   8      221.76      208.56      3.19 o 
   2   8   8        3.21        3.40      2.04 o 
   3   8   8      205.22      244.85      5.84 o 
   4   8   8       10.47        6.48      3.44 o 
   5   8   8       60.49       53.67      3.84 o 
   6   8   8        0.32        3.01      5.37 o 
  -5   9   8       14.43        7.64      3.64 o 
  -4   9   8        5.30        4.52      3.42 o 
  -3   9   8        0.03       -1.76      3.26 o 
  -2   9   8      173.72      167.19     10.96 o 
  -1   9   8       96.48      107.99      4.05 o 
   0   9   8       61.30       51.47      2.28 o 
   1   9   8       18.00       11.85      1.96 o 
   2   9   8       99.63      106.93      5.24 o 
   3   9   8       30.20       30.94      4.76 o 
   4   9   8       46.21       45.21      4.59 o 
   5   9   8       15.22        8.19      5.49 o 
  -4  10   8       68.95       83.19      6.34 o 
  -3  10   8       18.34       16.89      3.70 o 
  -2  10   8        0.01       -0.31      3.47 o 
  -1  10   8      121.86      131.85      5.87 o 
   0  10   8        0.13        0.34      1.93 o 
   1  10   8        0.92        2.18      2.47 o 
   2  10   8       64.69       66.23      3.05 o 
   3  10   8        1.93        2.05      4.31 o 
 -10   1   9      254.17      276.82      4.71 o 
  -9   1   9        0.17        0.47      2.43 o 
  -8   1   9       63.15       46.09      2.15 o 
  -7   1   9       19.99       11.41      2.94 o 
  -6   1   9      143.54      134.89      2.04 o 
  -5   1   9      146.48      165.16      1.79 o 
  -4   1   9        3.07        1.15      0.72 o 
  -3   1   9       64.88       58.74      0.99 o 
  -2   1   9     1568.49     1677.08      4.53 o 
  -1   1   9       99.47      112.58      1.79 o 
   0   1   9     2560.96     2760.49      5.20 o 
   1   1   9     2219.73     2277.00      9.12 o 
   2   1   9      739.56      692.17      2.90 o 
   3   1   9       94.52      100.45      2.02 o 
   4   1   9      431.85      410.07      4.72 o 
   5   1   9      433.53      423.46      5.61 o 
   6   1   9        0.78       -1.41      2.22 o 
   7   1   9      270.03      282.12      6.24 o 
   8   1   9        5.27        6.23      3.50 o 
   9   1   9       33.54       27.12      5.42 o 
 -10   2   9       30.12       29.58      3.29 o 
  -9   2   9        2.41        1.53      2.32 o 
  -8   2   9      341.80      364.01      4.64 o 
  -7   2   9     1044.33     1029.45      8.40 o 
  -6   2   9     1257.82     1293.25      6.72 o 
  -5   2   9      903.25      863.74      5.68 o 
  -4   2   9      630.08      749.64      3.96 o 
  -3   2   9     1535.71     1794.64      5.25 o 
  -2   2   9      104.56       94.21      1.05 o 
  -1   2   9     1472.93     1437.10      9.30 o 
   0   2   9     1335.73     1399.08      5.90 o 
   1   2   9      731.74      709.52      4.95 o 
   2   2   9      536.92      541.72      3.47 o 
   3   2   9      266.11      287.74      2.94 o 
   4   2   9      594.19      618.72      6.04 o 
   5   2   9      151.71      160.17      4.05 o 
   6   2   9      195.17      185.57      3.58 o 
   7   2   9       83.86       76.53      4.52 o 
   8   2   9        1.66        0.17      3.19 o 
   9   2   9       52.29       47.95      6.37 o 
 -10   3   9       75.91       73.91      4.16 o 
  -9   3   9       29.56       26.69      2.57 o 
  -8   3   9        1.04        0.63      2.43 o 
  -7   3   9      283.24      269.76      3.31 o 
  -6   3   9      835.52      828.13      4.58 o 
  -5   3   9      712.61      759.92      4.02 o 
  -4   3   9      208.56      244.05      1.81 o 
  -3   3   9       11.28       13.36      0.83 o 
  -2   3   9     1362.23     1348.38      7.03 o 
  -1   3   9       21.81       27.57      1.25 o 
   0   3   9      752.76      730.53      3.31 o 
   1   3   9       20.60       11.46      0.89 o 
   2   3   9      346.90      385.96      2.31 o 
   3   3   9       17.26       18.60      1.14 o 
   4   3   9      343.27      348.39      4.57 o 
   5   3   9      318.11      295.14      5.17 o 
   6   3   9       30.08       34.69      2.56 o 
   7   3   9      139.64      152.80      4.58 o 
   8   3   9      180.25      185.59      7.46 o 
  -9   4   9       45.80       42.47      3.87 o 
  -8   4   9      350.71      349.66      4.82 o 
  -7   4   9      436.18      456.50      4.22 o 
  -6   4   9        3.41        4.48      1.53 o 
  -5   4   9     2089.57     2123.47      9.78 o 
  -4   4   9       21.88       33.39      1.51 o 
  -3   4   9       67.68       84.52      1.41 o 
  -2   4   9     1863.06     1808.05      8.41 o 
  -1   4   9       65.52       54.86      1.13 o 
   0   4   9      429.05      385.75      3.14 o 
   1   4   9      755.10      750.58      3.45 o 
   2   4   9        8.14        6.41      1.31 o 
   3   4   9      111.36      109.57      3.32 o 
   4   4   9      118.43      112.73      2.75 o 
   5   4   9       94.56       80.23      4.08 o 
   6   4   9       26.36       29.31      3.49 o 
   7   4   9        1.14       -0.63      3.12 o 
   8   4   9       13.65       22.67      3.70 o 
  -9   5   9       89.59      114.68      6.46 o 
  -8   5   9        0.03       -0.32      2.14 o 
  -7   5   9        0.78       -1.21      2.29 o 
  -6   5   9       49.97       48.25      2.12 o 
  -5   5   9      486.30      484.56      4.63 o 
  -4   5   9        4.60        7.02      1.42 o 
  -3   5   9      100.37       92.16      2.43 o 
  -2   5   9       45.70       43.76      1.44 o 
  -1   5   9     1050.63     1056.25      5.03 o 
   0   5   9      623.82      630.70      4.58 o 
   1   5   9       69.95       63.39      1.64 o 
   2   5   9     4032.94     3970.92     12.02 o 
   3   5   9       17.48       25.97      2.13 o 
   4   5   9      308.06      291.70     14.19 o 
   5   5   9      257.12      273.81     13.95 o 
   6   5   9      116.94      113.17      5.10 o 
   7   5   9       30.10       32.35      3.37 o 
   8   5   9      118.21      114.26      3.81 o 
  -8   6   9       39.85       36.01      2.79 o 
  -7   6   9        3.59        2.21      2.02 o 
  -6   6   9       64.16       67.60      2.34 o 
  -5   6   9       15.92       15.68      1.65 o 
  -4   6   9      112.80      134.17      3.18 o 
  -3   6   9     1332.63     1241.59      6.69 o 
  -2   6   9        0.98        4.42      1.93 o 
  -1   6   9      233.49      247.54      3.72 o 
   0   6   9      268.91      261.10      3.01 o 
   1   6   9        9.61       12.45      2.49 o 
   2   6   9      166.15      144.97      4.69 o 
   3   6   9       41.52       46.36      3.30 o 
   4   6   9       45.17       28.69      3.20 o 
   5   6   9       20.41       18.17      2.57 o 
   6   6   9       16.08       16.06      2.65 o 
   7   6   9       51.73       49.09      3.04 o 
  -8   7   9       96.53      106.46      8.71 o 
  -7   7   9       31.93       32.23      2.91 o 
  -6   7   9       97.83      100.89      3.21 o 
  -5   7   9      128.64      126.19      3.58 o 
  -4   7   9      318.41      354.25      5.86 o 
  -3   7   9      162.59      174.65      3.43 o 
  -2   7   9      159.33      168.02      4.29 o 
  -1   7   9      117.30      125.23      2.52 o 
   0   7   9       58.72       44.95      3.09 o 
   1   7   9      142.62      151.02      3.78 o 
   2   7   9       37.27       39.74      2.68 o 
   3   7   9      129.71      151.98      4.69 o 
   4   7   9      202.04      236.14      7.28 o 
   5   7   9       70.76       60.97      3.81 o 
   6   7   9       45.88       47.85      4.25 o 
  -7   8   9       30.78       34.93      4.02 o 
  -6   8   9        6.35        5.27      2.48 o 
  -5   8   9       20.46       26.13      2.88 o 
  -4   8   9        1.80        8.64      2.63 o 
  -3   8   9        3.04        8.30      3.44 o 
  -2   8   9       76.57       93.01      4.03 o 
  -1   8   9      353.05      344.83      4.31 o 
   0   8   9       64.76       63.67      2.41 o 
   1   8   9       12.70       12.08      2.40 o 
   2   8   9        0.18        2.50      2.24 o 
   3   8   9        0.22        1.82      2.73 o 
   4   8   9        3.30        2.64      2.61 o 
   5   8   9       24.51       24.54      3.45 o 
  -6   9   9       13.24        2.46      5.71 o 
  -5   9   9       76.14       70.98      4.43 o 
  -4   9   9        2.13        4.56      3.69 o 
  -3   9   9        0.06        0.54      3.34 o 
  -2   9   9      288.78      270.43      8.83 o 
  -1   9   9       40.15       48.83      6.67 o 
   0   9   9       53.23       52.51      2.40 o 
   1   9   9        0.01        1.55      2.12 o 
   2   9   9       36.30       37.76      3.25 o 
   3   9   9        4.08        3.93      2.83 o 
   4   9   9        0.34        1.48      2.73 o 
  -4  10   9        1.75        6.36      5.39 o 
  -3  10   9       91.47       91.24      4.54 o 
  -2  10   9        2.12        3.44      3.90 o 
  -1  10   9       26.73       29.81      3.63 o 
   0  10   9        0.20        0.92      2.26 o 
   1  10   9        5.95        2.66      2.63 o 
   2  10   9        0.47       -0.65      3.24 o 
 -10   0  10       66.95       60.11      3.83 o 
  -9   0  10        3.94        4.42      2.62 o 
  -8   0  10      185.88      185.54      6.83 o 
  -7   0  10     2366.36     2262.74     24.68 o 
  -6   0  10       26.39       26.76      1.91 o 
  -5   0  10     2485.20     2374.32     29.93 o 
  -4   0  10     1169.01     1120.38      9.33 o 
  -3   0  10     1260.85     1385.17      7.35 o 
  -2   0  10     4870.60     4582.95     12.85 o 
  -1   0  10      730.62      883.96     15.98 o 
   0   0  10      387.19      396.12      3.89 o 
   1   0  10     2141.09     2146.30      7.57 o 
   2   0  10      143.08      112.33      4.55 o 
   3   0  10      528.52      491.94      4.39 o 
   4   0  10       55.89       41.88      4.15 o 
   5   0  10      317.36      304.63      7.24 o 
   6   0  10      128.47      124.99      5.85 o 
   7   0  10        3.17        4.55      4.53 o 
   8   0  10       99.19       96.50      6.55 o 
   9   0  10       76.88       84.47      6.78 o 
 -10   1  10      116.47      119.00      4.88 o 
  -9   1  10       19.59       13.14      2.43 o 
  -8   1  10        0.76       -1.90      1.90 o 
  -7   1  10      222.53      228.43      4.34 o 
  -6   1  10       60.45       66.67      1.84 o 
  -5   1  10      985.23     1029.08      5.27 o 
  -4   1  10      301.74      259.12      2.42 o 
  -3   1  10      452.86      451.42      3.14 o 
  -2   1  10     1020.16     1057.21      5.19 o 
  -1   1  10      549.80      570.43      2.57 o 
   0   1  10     6967.58     6977.05     15.55 o 
   1   1  10     1142.23     1106.10      3.37 o 
   2   1  10       89.69       89.94      1.32 o 
   3   1  10     1013.57      979.56      7.41 o 
   4   1  10      615.57      634.03      5.05 o 
   5   1  10        1.18        0.54      2.21 o 
   6   1  10       21.83       17.55      2.43 o 
   7   1  10      115.57      133.96      3.76 o 
   8   1  10       25.31       20.47      3.52 o 
   9   1  10        2.75        0.41      3.88 o 
 -10   2  10        0.66        0.73      2.68 o 
  -9   2  10       22.22       15.21      2.66 o 
  -8   2  10       97.59      112.72      3.45 o 
  -7   2  10       11.10        8.79      2.27 o 
  -6   2  10     1224.61     1184.85      5.47 o 
  -5   2  10      915.58      893.64      5.64 o 
  -4   2  10      244.23      267.29      1.92 o 
  -3   2  10      926.54      926.68      3.40 o 
  -2   2  10        9.88       10.00      1.13 o 
  -1   2  10      560.52      587.35      2.45 o 
   0   2  10      146.54      136.04      1.61 o 
   1   2  10        2.08        1.20      1.09 o 
   2   2  10       34.47       38.99      1.14 o 
   3   2  10      131.49      129.09      1.80 o 
   4   2  10      153.21      136.13      6.35 o 
   5   2  10      902.43      872.25      7.52 o 
   6   2  10      164.76      168.26      3.58 o 
   7   2  10       52.25       47.74      3.31 o 
   8   2  10       43.26       50.26      9.17 o 
 -10   3  10        1.30       -0.72      3.55 o 
  -9   3  10        0.73       -0.25      2.50 o 
  -8   3  10        1.61        2.25      2.42 o 
  -7   3  10       41.56       38.22      3.52 o 
  -6   3  10       20.80       17.96      1.59 o 
  -5   3  10     1251.59     1242.32      8.81 o 
  -4   3  10     1343.29     1266.86      8.63 o 
  -3   3  10      768.79      747.94      2.90 o 
  -2   3  10       16.72       23.69      0.85 o 
  -1   3  10     1039.43     1046.80      4.85 o 
   0   3  10      572.82      534.25      3.45 o 
   1   3  10      190.94      203.24      1.98 o 
   2   3  10     1170.48     1183.37      6.56 o 
   3   3  10      151.22      128.45      1.70 o 
   4   3  10      411.47      408.45      5.22 o 
   5   3  10       16.22       16.98      2.36 o 
   6   3  10       13.36       14.08      2.58 o 
   7   3  10        0.08       -0.49      3.19 o 
   8   3  10       15.22       12.23      4.92 o 
  -9   4  10      103.63       97.75      6.69 o 
  -8   4  10       86.04       84.55      3.17 o 
  -7   4  10        6.42        7.50      2.04 o 
  -6   4  10        3.23        5.00      1.51 o 
  -5   4  10      542.24      524.44      4.50 o 
  -4   4  10       87.90       90.04      1.94 o 
  -3   4  10     1334.36     1329.07      4.75 o 
  -2   4  10      216.69      193.84      3.38 o 
  -1   4  10       30.60       26.13      0.99 o 
   0   4  10        8.59        6.09      1.04 o 
   1   4  10      533.63      548.61      4.89 o 
   2   4  10       35.60       36.56      1.51 o 
   3   4  10       52.78       59.96      2.11 o 
   4   4  10       80.25       86.71      3.09 o 
   5   4  10       51.71       46.94      3.90 o 
   6   4  10       11.22        5.88      3.13 o 
   7   4  10       90.32       79.67      4.15 o 
   8   4  10       92.61      115.87      5.86 o 
  -9   5  10       55.08       61.60      7.86 o 
  -8   5  10       49.86       41.26      2.34 o 
  -7   5  10        0.17       -2.18      2.18 o 
  -6   5  10       12.26       13.65      1.65 o 
  -5   5  10       58.14       58.47      2.07 o 
  -4   5  10        9.69        6.39      1.52 o 
  -3   5  10       12.08       13.83      1.43 o 
  -2   5  10       28.59       26.39      1.45 o 
  -1   5  10      133.07      139.96      1.92 o 
   0   5  10       82.39       74.31      1.89 o 
   1   5  10     1931.53     1887.20     18.22 o 
   2   5  10       43.51       47.08      2.66 o 
   3   5  10        7.16        7.38      1.92 o 
   4   5  10       70.71       60.01      3.42 o 
   5   5  10       25.83       25.97      3.44 o 
   6   5  10        4.16        2.92      3.13 o 
   7   5  10       30.81       31.76      2.84 o 
  -8   6  10       47.67       50.60      2.71 o 
  -7   6  10        2.91        1.43      2.10 o 
  -6   6  10       56.71       52.71      2.29 o 
  -5   6  10        1.22        2.09      1.62 o 
  -4   6  10        7.35        8.12      1.65 o 
  -3   6  10      941.70      951.24      8.13 o 
  -2   6  10        3.63        3.04      2.02 o 
  -1   6  10      240.85      216.94      3.47 o 
   0   6  10      464.02      468.73      3.96 o 
   1   6  10        6.41        7.11      2.22 o 
   2   6  10       69.51       61.13      3.98 o 
   3   6  10      216.32      195.13      5.41 o 
   4   6  10      106.09       84.71      3.91 o 
   5   6  10       25.72       18.83      2.47 o 
   6   6  10       85.69       84.68      3.30 o 
   7   6  10       30.49       27.05      3.38 o 
  -8   7  10       17.70       14.68      3.72 o 
  -7   7  10        0.18       -1.50      2.62 o 
  -6   7  10       26.13       18.06      2.64 o 
  -5   7  10      243.61      221.36      4.09 o 
  -4   7  10       17.99       17.72      2.63 o 
  -3   7  10        1.35       -0.13      2.90 o 
  -2   7  10      214.43      215.13      4.78 o 
  -1   7  10      155.03      149.85      3.25 o 
   0   7  10       97.72       82.95      2.85 o 
   1   7  10       53.00       60.23      2.74 o 
   2   7  10      679.20      644.02      7.33 o 
   3   7  10      118.24      106.48      5.02 o 
   4   7  10      145.79      177.01      6.55 o 
   5   7  10       27.13       31.55      3.41 o 
   6   7  10       90.68       93.80      4.13 o 
  -7   8  10      131.93      140.83      5.05 o 
  -6   8  10       17.51       18.08      2.88 o 
  -5   8  10       49.30       45.90      3.12 o 
  -4   8  10      641.61      730.39      8.42 o 
  -3   8  10       64.75       50.76      5.19 o 
  -2   8  10        1.47        3.48      3.26 o 
  -1   8  10        5.46        9.64      2.29 o 
   0   8  10        0.45       -1.41      1.95 o 
   1   8  10       92.88       87.61      2.78 o 
   2   8  10       62.63       53.42      3.81 o 
   3   8  10        1.39        3.19      2.57 o 
   4   8  10       35.69       40.23      2.96 o 
   5   8  10       84.49       93.57      4.45 o 
  -5   9  10       25.42       28.71      4.00 o 
  -4   9  10       27.93       19.02      3.97 o 
  -3   9  10       15.11       22.79      3.74 o 
  -2   9  10      170.35      197.95      4.98 o 
  -1   9  10        2.94        2.37      3.49 o 
   0   9  10      190.34      180.05      5.11 o 
   1   9  10       28.97       33.01      2.48 o 
   2   9  10       24.42       18.63      2.79 o 
   3   9  10        1.55       -0.55      2.60 o 
   4   9  10       58.55       53.22      3.99 o 
  -3  10  10       33.84       44.90      5.87 o 
  -2  10  10       79.31       74.09      4.40 o 
  -1  10  10        4.94        7.21      3.38 o 
   0  10  10        0.01        0.61      2.52 o 
   1  10  10       49.35       46.90      3.06 o 
   2  10  10       27.21       28.09      5.50 o 
 -10   1  11       75.57       69.05      3.52 o 
  -9   1  11      139.42      122.49      3.49 o 
  -8   1  11       36.42       35.66      2.22 o 
  -7   1  11      240.57      232.41      3.75 o 
  -6   1  11      816.33      784.09      7.68 o 
  -5   1  11       40.40       36.22      1.53 o 
  -4   1  11      268.11      260.06      2.30 o 
  -3   1  11     2165.38     2037.08      7.37 o 
  -2   1  11     1010.85     1075.64      3.70 o 
  -1   1  11     1210.41     1393.30      6.06 o 
   0   1  11     1919.63     2024.69      7.60 o 
   1   1  11      888.15      895.07      4.05 o 
   2   1  11       48.16       55.13      1.26 o 
   3   1  11      119.32      118.85      2.76 o 
   4   1  11      190.10      172.49      4.85 o 
   5   1  11       88.40       82.51      2.93 o 
   6   1  11       72.87       68.63      2.92 o 
   7   1  11       81.34       86.22      4.72 o 
   8   1  11       15.99       17.26      3.61 o 
 -10   2  11        0.20       -0.31      2.75 o 
  -9   2  11        0.55       -1.07      2.74 o 
  -8   2  11     1006.03     1055.07     12.54 o 
  -7   2  11      147.04      120.58      3.27 o 
  -6   2  11        5.89        4.66      1.55 o 
  -5   2  11     1886.55     1765.87      6.83 o 
  -4   2  11     2017.85     1987.61      8.97 o 
  -3   2  11      115.05      123.31      1.50 o 
  -2   2  11       23.80       17.05      1.00 o 
  -1   2  11     1634.88     1464.04      5.60 o 
   0   2  11      649.62      723.77      5.13 o 
   1   2  11       13.07        9.64      1.08 o 
   2   2  11      103.91       84.99      1.47 o 
   3   2  11       59.82       59.06      1.95 o 
   4   2  11        2.57        2.60      2.26 o 
   5   2  11       71.00       59.23      3.30 o 
   6   2  11      162.93      174.02      3.67 o 
   7   2  11        8.39       10.48      2.60 o 
   8   2  11       92.61       95.06      4.47 o 
 -10   3  11      103.71      114.65      4.89 o 
  -9   3  11       82.61       96.80      3.51 o 
  -8   3  11       29.00       24.29      2.58 o 
  -7   3  11      222.26      201.73      4.57 o 
  -6   3  11     1021.16     1013.46      8.16 o 
  -5   3  11       57.22       49.51      1.83 o 
  -4   3  11      327.47      322.20      2.85 o 
  -3   3  11      173.50      158.91      1.94 o 
  -2   3  11       32.44       27.64      1.09 o 
  -1   3  11      110.25      103.06      1.99 o 
   0   3  11      811.18      809.43      4.93 o 
   1   3  11      747.95      735.49      3.57 o 
   2   3  11       20.97       27.84      1.93 o 
   3   3  11      287.59      296.08      2.89 o 
   4   3  11       71.16       77.38      3.67 o 
   5   3  11       82.79       69.69      2.83 o 
   6   3  11      135.09      150.14      4.99 o 
   7   3  11        9.98       12.03      3.29 o 
   8   3  11       32.16       23.64      3.65 o 
  -9   4  11      175.19      181.20      4.39 o 
  -8   4  11        0.07       -1.55      2.69 o 
  -7   4  11      406.67      375.57      4.61 o 
  -6   4  11      129.46      119.56      2.28 o 
  -5   4  11        1.65        6.69      1.75 o 
  -4   4  11      810.46      786.08      4.30 o 
  -3   4  11      158.16      175.53      2.31 o 
  -2   4  11      120.09      114.29      1.61 o 
  -1   4  11      280.69      254.29      1.95 o 
   0   4  11      311.61      319.06      2.84 o 
   1   4  11        5.43        5.65      1.30 o 
   2   4  11       73.36       70.06      1.74 o 
   3   4  11      110.57      107.47      2.22 o 
   4   4  11       11.79        6.49      2.06 o 
   5   4  11      238.51      258.07      5.15 o 
   6   4  11       94.09      109.19      5.19 o 
   7   4  11      223.91      226.42      8.92 o 
  -9   5  11        6.82        6.37      4.43 o 
  -8   5  11       18.19       16.44      2.19 o 
  -7   5  11      246.40      251.60      4.15 o 
  -6   5  11        5.11        4.36      1.51 o 
  -5   5  11       50.73       61.11      3.01 o 
  -4   5  11      210.13      196.28      2.58 o 
  -3   5  11        3.05        3.84      1.66 o 
  -2   5  11     2121.60     2071.80      9.64 o 
  -1   5  11      315.00      294.38      2.86 o 
   0   5  11      345.79      330.89      4.28 o 
   1   5  11        1.46        0.09      1.37 o 
   2   5  11     1175.07     1103.07     17.26 o 
   3   5  11       66.92       73.91      2.57 o 
   4   5  11       17.63       21.81      2.32 o 
   5   5  11       15.71       19.53      3.33 o 
   6   5  11       16.97       17.06      4.22 o 
   7   5  11        0.00        1.70      5.09 o 
  -8   6  11       20.23       16.94      2.42 o 
  -7   6  11      317.18      364.11      4.37 o 
  -6   6  11       11.34        6.47      1.70 o 
  -5   6  11        0.03        0.68      1.68 o 
  -4   6  11      205.60      213.04      4.21 o 
  -3   6  11      314.49      293.05      3.35 o 
  -2   6  11       39.75       35.12      2.33 o 
  -1   6  11       10.41       11.05      1.80 o 
   0   6  11       24.87       26.29      1.66 o 
   1   6  11       49.04       41.30      3.03 o 
   2   6  11      145.10      146.29      3.97 o 
   3   6  11      215.92      205.57      4.50 o 
   4   6  11      403.10      439.00      5.75 o 
   5   6  11       11.66       13.16      3.14 o 
   6   6  11       19.44       22.03      3.09 o 
  -7   7  11       27.90       33.35      2.90 o 
  -6   7  11       33.52       31.70      2.73 o 
  -5   7  11        0.04        0.29      2.44 o 
  -4   7  11      356.31      328.28      4.70 o 
  -3   7  11      141.97      148.28      5.94 o 
  -2   7  11        0.30        1.08      2.81 o 
  -1   7  11      288.05      278.02      5.73 o 
   0   7  11        3.28        1.33      2.21 o 
   1   7  11        0.13       -0.55      2.39 o 
   2   7  11      416.21      426.68      5.16 o 
   3   7  11        5.15        7.11      3.21 o 
   4   7  11       80.19       76.96      3.36 o 
   5   7  11        2.24        2.69      2.21 o 
   6   7  11       11.96       20.97      3.91 o 
  -6   8  11        0.10        2.31      2.78 o 
  -5   8  11      159.20      169.67      5.20 o 
  -4   8  11       12.96       12.44      3.73 o 
  -3   8  11      107.63      105.22      4.44 o 
  -2   8  11       11.61       12.66      3.11 o 
  -1   8  11        0.71       -0.18      2.26 o 
   0   8  11        3.34       -0.82      1.89 o 
   1   8  11      189.38      183.23      3.55 o 
   2   8  11       73.25       76.61      2.86 o 
   3   8  11        4.01        4.33      3.03 o 
   4   8  11        2.87        3.51      2.69 o 
   5   8  11        3.36        5.56      4.17 o 
  -5   9  11        4.83        3.93      5.24 o 
  -4   9  11       61.80       55.14      6.53 o 
  -3   9  11       18.26       21.49      3.70 o 
  -2   9  11       24.19       30.62      3.86 o 
  -1   9  11       11.55        9.53      4.01 o 
   0   9  11        1.46        0.26      2.04 o 
   1   9  11        0.72       -0.36      2.15 o 
   2   9  11       62.46       55.29      2.65 o 
   3   9  11        5.33        2.75      2.91 o 
  -2  10  11       23.26       20.16      5.53 o 
  -1  10  11       10.93       12.53      5.40 o 
   0  10  11       58.37       53.24      3.64 o 
   1  10  11       58.19       57.64      3.24 o 
 -10   0  12      126.25      118.40      6.75 o 
  -9   0  12      310.13      286.13     10.97 o 
  -8   0  12      119.46      154.51     11.18 o 
  -7   0  12       13.08       12.24      2.60 o 
  -6   0  12     2463.47     2467.37      9.79 o 
  -5   0  12      638.00      651.51      9.39 o 
  -4   0  12      269.72      266.12      2.95 o 
  -3   0  12     1733.87     1701.85     14.54 o 
  -2   0  12        8.77        7.07      1.67 o 
  -1   0  12      679.90      678.27      7.69 o 
   0   0  12     3644.18     3889.48     39.24 o 
   1   0  12       40.46       40.12      1.45 o 
   2   0  12     1330.91     1235.56      7.25 o 
   3   0  12       81.81       87.15      4.80 o 
   4   0  12        8.52        9.96      4.02 o 
   5   0  12      656.95      681.05     10.30 o 
   6   0  12      335.71      341.11      8.18 o 
   7   0  12       12.21       10.96      5.30 o 
   8   0  12      238.44      255.71      8.26 o 
 -10   1  12        0.03        1.01      2.85 o 
  -9   1  12      174.37      177.04      4.13 o 
  -8   1  12       23.22       16.55      2.00 o 
  -7   1  12      567.61      564.01      3.96 o 
  -6   1  12      609.24      628.52      3.62 o 
  -5   1  12       31.35       23.96      1.43 o 
  -4   1  12      799.34      806.69      6.34 o 
  -3   1  12      209.40      221.74      2.19 o 
  -2   1  12      472.11      492.31      2.73 o 
  -1   1  12     1709.98     1730.32      8.02 o 
   0   1  12     1122.36     1123.41      4.52 o 
   1   1  12      285.06      267.57      2.28 o 
   2   1  12      365.41      352.29      2.80 o 
   3   1  12       15.90       14.95      2.25 o 
   4   1  12      293.66      292.14      5.34 o 
   5   1  12       49.53       43.21      2.72 o 
   6   1  12        0.36       -1.35      2.38 o 
   7   1  12       94.81       96.29      3.54 o 
   8   1  12        0.78        1.06      3.93 o 
 -10   2  12       77.19       79.08      4.41 o 
  -9   2  12        3.07        7.34      2.87 o 
  -8   2  12      256.66      236.26      5.32 o 
  -7   2  12      339.29      299.55      6.61 o 
  -6   2  12      716.54      703.55      5.42 o 
  -5   2  12      552.44      568.21      4.76 o 
  -4   2  12      123.42      116.75      3.74 o 
  -3   2  12      171.87      163.96      1.65 o 
  -2   2  12       58.55       63.82      1.50 o 
  -1   2  12      247.10      240.66      1.91 o 
   0   2  12       17.84       12.58      1.10 o 
   1   2  12       41.22       49.94      1.50 o 
   2   2  12      663.75      657.50      3.21 o 
   3   2  12     1009.40      984.86      7.61 o 
   4   2  12      138.53      132.86      3.26 o 
   5   2  12      122.88      132.18      3.81 o 
   6   2  12      109.91      108.41      3.47 o 
   7   2  12      103.23       95.22      4.30 o 
   8   2  12       13.05       22.01      3.80 o 
  -9   3  12      165.97      178.83      5.53 o 
  -8   3  12      140.16      160.79      4.41 o 
  -7   3  12        0.12        3.78      2.56 o 
  -6   3  12        0.92        7.26      2.17 o 
  -5   3  12      149.92      139.66      2.28 o 
  -4   3  12        0.70        3.80      1.36 o 
  -3   3  12      109.99      112.09      1.82 o 
  -2   3  12      277.94      259.89      2.68 o 
  -1   3  12        4.34        4.33      0.97 o 
   0   3  12       15.47       16.85      1.18 o 
   1   3  12        2.15        2.97      1.57 o 
   2   3  12     1048.96     1017.27      4.39 o 
   3   3  12        0.06        1.79      1.74 o 
   4   3  12      114.21      104.29      3.74 o 
   5   3  12       13.79        9.53      2.41 o 
   6   3  12        8.13        8.68      2.78 o 
   7   3  12       12.06       10.02      3.47 o 
  -9   4  12       61.44       58.90      4.29 o 
  -8   4  12       40.47       34.49      3.23 o 
  -7   4  12      127.05      125.82      2.88 o 
  -6   4  12       38.31       40.00      1.85 o 
  -5   4  12      319.15      325.29      3.16 o 
  -4   4  12       87.89       93.00      2.45 o 
  -3   4  12       29.68       33.34      2.12 o 
  -2   4  12       96.37       96.99      1.56 o 
  -1   4  12       82.62       71.58      1.55 o 
   0   4  12        4.59        4.97      1.28 o 
   1   4  12        0.12       -1.40      1.40 o 
   2   4  12      302.78      277.40      2.65 o 
   3   4  12       95.24       91.62      1.99 o 
   4   4  12      162.10      176.18      3.52 o 
   5   4  12       25.40       30.15      2.75 o 
   6   4  12        1.89        5.01      3.31 o 
   7   4  12       70.64       80.56      5.00 o 
  -9   5  12       30.15       31.41      6.02 o 
  -8   5  12        1.71       -1.61      2.58 o 
  -7   5  12        7.14       12.19      2.52 o 
  -6   5  12       18.97       19.66      1.91 o 
  -5   5  12        1.87        0.95      1.60 o 
  -4   5  12        5.42        5.66      1.81 o 
  -3   5  12      130.73      126.12      2.50 o 
  -2   5  12      206.29      223.98      3.20 o 
  -1   5  12      319.98      312.47      3.26 o 
   0   5  12     1338.54     1327.62      5.43 o 
   1   5  12       24.01       21.47      1.46 o 
   2   5  12        6.59       10.18      1.76 o 
   3   5  12        0.05        1.56      1.69 o 
   4   5  12       53.03       57.19      3.48 o 
   5   5  12        0.40        0.39      3.37 o 
   6   5  12       12.42        7.86      3.37 o 
   7   5  12       23.99       31.17      3.90 o 
  -8   6  12        1.23       -1.42      2.78 o 
  -7   6  12       51.15       56.33      2.77 o 
  -6   6  12       21.51       21.85      1.89 o 
  -5   6  12      244.85      227.87      3.02 o 
  -4   6  12       66.55       62.35      3.72 o 
  -3   6  12       27.92       32.70      1.96 o 
  -2   6  12      266.79      262.11      3.95 o 
  -1   6  12      363.21      338.42      3.22 o 
   0   6  12       59.82       60.80      2.59 o 
   1   6  12        2.78       -0.93      1.74 o 
   2   6  12       72.16       68.70      4.03 o 
   3   6  12       45.72       40.81      2.78 o 
   4   6  12      159.29      169.71      3.72 o 
   5   6  12       79.95       81.07      4.32 o 
   6   6  12       74.54       75.93      7.08 o 
  -7   7  12       20.76       17.20      2.97 o 
  -6   7  12       30.27       31.12      2.88 o 
  -5   7  12       92.83      109.09      2.94 o 
  -4   7  12       37.38       35.59      2.78 o 
  -3   7  12        3.02        3.19      2.38 o 
  -2   7  12      287.41      286.82      6.82 o 
  -1   7  12      206.40      188.88      4.44 o 
   0   7  12       35.07       29.86      2.70 o 
   1   7  12      164.66      171.90      3.78 o 
   2   7  12      844.47      820.59      6.91 o 
   3   7  12        6.10        9.26      3.45 o 
   4   7  12       23.87       35.82      3.44 o 
   5   7  12        4.18        1.94      2.71 o 
  -6   8  12       32.30       32.75      3.05 o 
  -5   8  12        6.96       10.71      4.53 o 
  -4   8  12        1.70        0.77      3.32 o 
  -3   8  12        6.09        6.89      3.38 o 
  -2   8  12      115.47      113.36      8.43 o 
  -1   8  12       14.39       16.25      2.47 o 
   0   8  12       77.22       85.47      3.88 o 
   1   8  12       85.40       92.95      3.57 o 
   2   8  12        0.91        2.58      2.28 o 
   3   8  12      382.24      346.77      6.40 o 
   4   8  12       49.42       66.75      3.41 o 
  -4   9  12      707.67      717.61      9.17 o 
  -3   9  12       13.51       26.69      3.84 o 
  -2   9  12      136.81      133.91      7.33 o 
  -1   9  12       74.98       77.55      4.07 o 
   0   9  12        4.33        3.44      2.10 o 
   1   9  12       45.22       46.34      2.79 o 
   2   9  12       22.14       18.34      2.50 o 
   3   9  12        0.43       -2.50      5.61 o 
 -10   1  13      106.23      108.37      7.24 o 
  -9   1  13        5.61        4.89      2.86 o 
  -8   1  13       37.11       29.73      3.37 o 
  -7   1  13      309.92      325.15      3.25 o 
  -6   1  13       14.42       23.19      2.34 o 
  -5   1  13      642.82      642.40      4.04 o 
  -4   1  13      104.84       90.75      1.83 o 
  -3   1  13       32.11       38.98      1.62 o 
  -2   1  13      416.33      408.29      2.94 o 
  -1   1  13      129.74      152.46      2.65 o 
   0   1  13      679.98      703.27      4.06 o 
   1   1  13      471.22      470.36      4.01 o 
   2   1  13      141.81      142.66      3.24 o 
   3   1  13      406.73      421.19      4.55 o 
   4   1  13       36.50       25.99      2.54 o 
   5   1  13       13.30       11.44      2.54 o 
   6   1  13        0.49       -1.31      2.65 o 
   7   1  13       15.92       15.85      3.79 o 
   8   1  13       17.61       16.85      4.27 o 
  -9   2  13      349.34      380.71      5.60 o 
  -8   2  13      250.23      232.51      4.36 o 
  -7   2  13       16.88       20.16      2.15 o 
  -6   2  13       43.75       36.34      2.26 o 
  -5   2  13       71.50       69.48      1.81 o 
  -4   2  13      262.16      307.62      3.43 o 
  -3   2  13       58.04       53.25      1.42 o 
  -2   2  13      226.18      231.22      2.33 o 
  -1   2  13     1147.28     1092.72      6.34 o 
   0   2  13      400.04      406.56      4.78 o 
   1   2  13      107.49       86.34      2.21 o 
   2   2  13     1223.36     1205.83      8.49 o 
   3   2  13      758.95      761.33     12.42 o 
   4   2  13       54.47       44.11      3.90 o 
   5   2  13      141.01      153.70      3.65 o 
   6   2  13        6.38        7.38      2.83 o 
   7   2  13       28.34       31.10      2.88 o 
  -9   3  13      146.17      141.11      7.15 o 
  -8   3  13      253.22      252.60      4.64 o 
  -7   3  13      652.87      654.82      7.49 o 
  -6   3  13      401.86      391.07      3.93 o 
  -5   3  13       13.84       17.96      1.60 o 
  -4   3  13      747.39      743.26      5.70 o 
  -3   3  13      187.66      171.54      2.03 o 
  -2   3  13      136.39      149.75      1.92 o 
  -1   3  13      754.42      790.80      6.30 o 
   0   3  13       79.67       82.53      1.87 o 
   1   3  13       17.96       13.58      1.46 o 
   2   3  13      423.49      456.77      3.64 o 
   3   3  13      768.57      700.71      5.13 o 
   4   3  13        0.80        0.25      2.29 o 
   5   3  13       26.01       22.20      2.76 o 
   6   3  13       18.06       14.18      2.78 o 
   7   3  13       31.58       29.33      3.18 o 
  -9   4  13        0.03       -1.05      3.43 o 
  -8   4  13      230.10      234.54      4.75 o 
  -7   4  13       50.72       57.39      3.01 o 
  -6   4  13       51.70       51.74      2.02 o 
  -5   4  13       45.05       35.88      1.87 o 
  -4   4  13      406.11      401.51      4.77 o 
  -3   4  13       12.09        8.37      1.45 o 
  -2   4  13      244.82      222.71      2.09 o 
  -1   4  13      859.30      897.43      4.34 o 
   0   4  13       93.79       83.04      1.72 o 
   1   4  13       17.96       17.58      1.52 o 
   2   4  13      113.26      111.38      1.88 o 
   3   4  13      295.31      287.23      4.79 o 
   4   4  13        5.78       11.26      3.54 o 
   5   4  13      223.55      217.50      5.08 o 
   6   4  13      144.53      137.37      4.78 o 
   7   4  13       24.08       22.86      3.81 o 
  -8   5  13      108.81      109.16      3.75 o 
  -7   5  13       64.78       59.80      3.03 o 
  -6   5  13      213.25      215.11      3.01 o 
  -5   5  13      123.41      120.72      2.43 o 
  -4   5  13      313.65      306.76      5.04 o 
  -3   5  13       37.94       28.39      2.02 o 
  -2   5  13      374.71      351.28      3.71 o 
  -1   5  13        9.90       10.03      1.68 o 
   0   5  13      160.73      154.79      2.40 o 
   1   5  13      243.88      239.18      4.89 o 
   2   5  13       68.14       66.32      2.21 o 
   3   5  13       14.63       12.06      1.88 o 
   4   5  13       29.90       29.75      3.22 o 
   5   5  13      122.86      123.63     10.73 o 
   6   5  13       91.69       91.04      5.40 o 
  -8   6  13       25.61       29.24      3.18 o 
  -7   6  13       72.46       69.47      2.95 o 
  -6   6  13       15.09       17.64      1.88 o 
  -5   6  13       29.87       20.51      1.92 o 
  -4   6  13       63.82       53.47      2.29 o 
  -3   6  13      236.62      266.75      4.30 o 
  -2   6  13       33.53       31.96      2.51 o 
  -1   6  13       17.47       20.66      1.75 o 
   0   6  13       90.34      103.29      2.62 o 
   1   6  13       65.59       53.70      2.37 o 
   2   6  13      102.15       98.15      3.85 o 
   3   6  13      633.92      672.33      7.23 o 
   4   6  13       48.72       55.38      4.53 o 
   5   6  13       87.06       94.18      4.74 o 
   6   6  13       10.87       13.49      3.61 o 
  -7   7  13       27.80       26.43      3.14 o 
  -6   7  13        3.29        5.51      2.20 o 
  -5   7  13      100.58      109.47      3.45 o 
  -4   7  13        0.42        0.12      2.51 o 
  -3   7  13       39.22       43.10      2.98 o 
  -2   7  13      294.55      297.09      5.27 o 
  -1   7  13       58.18       60.74      2.88 o 
   0   7  13       34.99       33.69      2.68 o 
   1   7  13        3.66        2.59      2.71 o 
   2   7  13        0.47        3.08      3.64 o 
   3   7  13       84.17       77.55      5.70 o 
   4   7  13       14.51       15.95      3.11 o 
   5   7  13       38.00       48.42      6.13 o 
  -6   8  13       14.14       13.38      3.91 o 
  -5   8  13       80.15       74.51     11.34 o 
  -4   8  13       25.11       22.27      3.54 o 
  -3   8  13       84.62       69.16      4.00 o 
  -2   8  13        0.06        2.58      3.41 o 
  -1   8  13       38.86       46.71      2.82 o 
   0   8  13        8.30        4.84      2.14 o 
   1   8  13       14.18        8.99      2.44 o 
   2   8  13      211.55      219.32      4.45 o 
   3   8  13        6.10        8.59      3.14 o 
   4   8  13        1.75        1.34      4.88 o 
  -3   9  13       79.69       71.24      4.73 o 
  -2   9  13       36.42       37.67      3.96 o 
  -1   9  13       25.87       31.75      3.85 o 
   0   9  13       12.83        9.52      2.82 o 
   1   9  13       10.37       16.82      2.63 o 
   2   9  13        0.04       -0.28      3.39 o 
  -9   0  14       47.88       40.93      3.41 o 
  -8   0  14       21.96       21.89      4.66 o 
  -7   0  14       39.88       52.39      2.28 o 
  -6   0  14       23.08       17.05      2.07 o 
  -5   0  14      777.25      781.53      7.78 o 
  -4   0  14     1280.26     1345.37      8.78 o 
  -3   0  14        4.75        2.88      3.38 o 
  -2   0  14     2994.63     2933.03     27.76 o 
  -1   0  14     1629.28     1617.02     21.65 o 
   0   0  14      398.83      398.05      3.81 o 
   1   0  14     2905.57     2831.84      9.47 o 
   2   0  14      891.61      930.74      7.59 o 
   3   0  14       80.58       70.22      4.90 o 
   4   0  14      352.39      364.23      8.12 o 
   5   0  14      153.21      182.66      7.08 o 
   6   0  14        4.77        2.82      5.20 o 
   7   0  14       46.20       57.78      6.07 o 
  -9   1  14       27.56       16.57      3.03 o 
  -8   1  14       59.65       52.50      3.08 o 
  -7   1  14      114.24      123.01      2.55 o 
  -6   1  14      190.72      179.50      2.60 o 
  -5   1  14       25.31       23.04      3.32 o 
  -4   1  14     1561.57     1541.68     13.70 o 
  -3   1  14      173.66      173.27      3.28 o 
  -2   1  14       49.11       56.19      1.65 o 
  -1   1  14      278.19      275.80      2.56 o 
   0   1  14      128.09      159.51      2.43 o 
   1   1  14      289.76      296.04      3.17 o 
   2   1  14        4.74        7.21      2.85 o 
   3   1  14      638.09      612.76      6.52 o 
   4   1  14       24.21       25.71      3.52 o 
   5   1  14       87.73       75.78      4.03 o 
   6   1  14      236.14      247.10      5.91 o 
   7   1  14      220.41      256.18      6.11 o 
  -9   2  14       45.33       48.26      4.03 o 
  -8   2  14      157.41      139.35      4.58 o 
  -7   2  14        3.59        0.48      2.08 o 
  -6   2  14        4.74        6.32      1.71 o 
  -5   2  14      139.50      147.84      2.30 o 
  -4   2  14       91.71       86.30      1.97 o 
  -3   2  14       80.73       71.02      1.64 o 
  -2   2  14      247.96      264.18      2.42 o 
  -1   2  14      153.77      141.22      2.04 o 
   0   2  14      576.14      574.17      3.48 o 
   1   2  14      382.27      386.45      3.07 o 
   2   2  14      581.87      570.71      4.14 o 
   3   2  14       49.13       61.85      2.79 o 
   4   2  14       14.35        6.66      2.34 o 
   5   2  14      134.07      123.53      3.72 o 
   6   2  14       15.07       14.77      2.80 o 
   7   2  14        0.00        0.43      2.74 o 
  -9   3  14       38.19       37.86      5.06 o 
  -8   3  14       81.40       81.05      3.73 o 
  -7   3  14      199.52      195.08      5.19 o 
  -6   3  14        6.36        6.39      1.73 o 
  -5   3  14       76.95       66.00      1.91 o 
  -4   3  14       12.65        8.75      1.51 o 
  -3   3  14       22.56       23.43      1.41 o 
  -2   3  14      636.55      616.36      4.21 o 
  -1   3  14      482.69      482.44      3.51 o 
   0   3  14        0.72       -1.48      1.48 o 
   1   3  14      647.09      623.49      4.63 o 
   2   3  14        5.05        6.35      1.63 o 
   3   3  14        0.19        2.11      1.75 o 
   4   3  14        0.23       -1.88      2.39 o 
   5   3  14      130.70      124.25      3.59 o 
   6   3  14       29.28       27.49      2.90 o 
   7   3  14        0.57       -1.30      3.11 o 
  -8   4  14      238.84      233.38      4.98 o 
  -7   4  14        0.01        0.97      2.17 o 
  -6   4  14      137.01      145.32      2.98 o 
  -5   4  14       29.76       20.64      1.93 o 
  -4   4  14       13.34       17.58      1.94 o 
  -3   4  14      619.70      619.83      3.62 o 
  -2   4  14      322.67      302.19      2.91 o 
  -1   4  14      401.91      396.75      2.95 o 
   0   4  14        9.28        6.84      1.40 o 
   1   4  14      379.60      371.33      3.16 o 
   2   4  14       49.93       42.37      1.54 o 
   3   4  14      270.39      263.41      3.96 o 
   4   4  14        1.56        2.61      2.40 o 
   5   4  14       27.14       34.40      2.97 o 
   6   4  14       10.09        8.07      3.51 o 
  -8   5  14       26.11       31.91      3.33 o 
  -7   5  14      102.01      107.88      5.30 o 
  -6   5  14        0.58        6.08      2.04 o 
  -5   5  14       22.37       18.17      2.11 o 
  -4   5  14       97.10      106.05      2.62 o 
  -3   5  14        1.19        5.03      1.82 o 
  -2   5  14      121.73      127.78      2.74 o 
  -1   5  14        1.09       -0.19      1.55 o 
   0   5  14      124.18      132.11      2.40 o 
   1   5  14       60.77       57.91      2.12 o 
   2   5  14       25.55       29.40      2.03 o 
   3   5  14       18.76       23.24      2.53 o 
   4   5  14       28.74       24.89      3.99 o 
   5   5  14       30.64       31.71      3.86 o 
   6   5  14       19.58       16.69      3.65 o 
  -7   6  14        1.55        2.06      2.32 o 
  -6   6  14       32.33       30.28      2.18 o 
  -5   6  14      180.08      184.46      3.36 o 
  -4   6  14       10.23        9.11      2.07 o 
  -3   6  14       26.72       25.39      2.58 o 
  -2   6  14       54.45       51.63      2.29 o 
  -1   6  14       12.31       10.85      1.68 o 
   0   6  14      356.66      339.36      5.31 o 
   1   6  14       17.62       16.22      2.40 o 
   2   6  14       63.50       58.20      4.66 o 
   3   6  14      122.95      125.20      4.25 o 
   4   6  14       49.86       58.21      4.16 o 
   5   6  14      120.23      125.34      4.85 o 
  -6   7  14       55.85       64.31      2.79 o 
  -5   7  14      182.58      190.23      3.44 o 
  -4   7  14       10.32        9.45      2.53 o 
  -3   7  14        0.06        1.81      2.52 o 
  -2   7  14      211.78      178.26      6.91 o 
  -1   7  14        0.67        2.97      2.42 o 
   0   7  14      137.68      131.10      4.28 o 
   1   7  14        2.04        0.12      2.67 o 
   2   7  14       21.35       20.95      3.58 o 
   3   7  14       29.88       30.28      3.71 o 
   4   7  14       26.03       23.57      6.35 o 
  -5   8  14        0.03       -6.20      6.20 o 
  -4   8  14       21.33       30.94      4.18 o 
  -3   8  14       60.09       61.25      4.26 o 
  -2   8  14        5.02        9.54      3.71 o 
  -1   8  14      331.50      363.77      6.57 o 
   0   8  14        1.70        2.66      2.62 o 
   1   8  14       35.43       24.90      3.00 o 
   2   8  14       79.00       95.09      7.35 o 
   3   8  14      119.40      119.93      4.80 o 
  -1   9  14        0.49       -0.68      5.02 o 
   0   9  14        2.55        2.96      3.27 o 
   1   9  14        0.92        3.35      3.19 o 
  -9   1  15       12.92       12.55      2.79 o 
  -8   1  15        2.15        0.37      3.07 o 
  -7   1  15      192.87      174.18      2.77 o 
  -6   1  15        8.69        6.68      1.54 o 
  -5   1  15        0.84        0.32      1.52 o 
  -4   1  15     2745.04     2763.79      7.21 o 
  -3   1  15     1281.06     1279.97     10.23 o 
  -2   1  15      200.56      212.24      2.80 o 
  -1   1  15      132.93      129.55      2.07 o 
   0   1  15      489.55      463.62      3.74 o 
   1   1  15      108.80      103.10      2.40 o 
   2   1  15        0.38        0.33      1.79 o 
   3   1  15      326.62      327.96     10.98 o 
   4   1  15       34.75       26.64      3.56 o 
   5   1  15       25.84       20.39      3.66 o 
   6   1  15       43.98       41.73      4.30 o 
   7   1  15      115.18      145.19      5.20 o 
  -9   2  15        8.63       10.97      3.59 o 
  -8   2  15      290.44      291.93      5.02 o 
  -7   2  15       37.74       37.20      2.43 o 
  -6   2  15      127.58      117.67      2.68 o 
  -5   2  15      147.63      146.20      2.20 o 
  -4   2  15       61.20       58.71      1.89 o 
  -3   2  15        7.16        5.38      1.41 o 
  -2   2  15     1487.03     1429.80      5.49 o 
  -1   2  15       19.63       15.63      1.82 o 
   0   2  15      284.23      282.07      4.15 o 
   1   2  15      328.23      328.82      3.91 o 
   2   2  15       84.03       79.66      2.07 o 
   3   2  15       84.76       74.63      2.91 o 
   4   2  15        3.17        3.27      2.61 o 
   5   2  15        0.13       -1.85      2.66 o 
   6   2  15        3.55        4.38      2.97 o 
   7   2  15        0.28        2.12      5.79 o 
  -9   3  15        1.33        2.11      5.59 o 
  -8   3  15        9.47       17.81      3.13 o 
  -7   3  15      140.26      142.91      3.30 o 
  -6   3  15       54.15       48.25      2.89 o 
  -5   3  15       44.03       39.99      1.97 o 
  -4   3  15      243.86      210.87      2.71 o 
  -3   3  15        4.51        4.70      1.40 o 
  -2   3  15       17.72       19.05      1.62 o 
  -1   3  15      223.37      196.18      2.13 o 
   0   3  15       50.80       45.27      1.75 o 
   1   3  15      846.45      823.04      4.51 o 
   2   3  15       19.21       19.89      1.68 o 
   3   3  15       55.85       64.84      2.48 o 
   4   3  15       33.80       33.93      2.79 o 
   5   3  15       22.28       24.01      2.84 o 
   6   3  15      132.53      140.35      4.02 o 
  -8   4  15      163.36      171.32      4.32 o 
  -7   4  15        0.56        2.02      2.25 o 
  -6   4  15      817.53      811.68      6.50 o 
  -5   4  15       72.60       72.26      3.52 o 
  -4   4  15       25.25       25.33      2.26 o 
  -3   4  15      785.03      798.01      4.18 o 
  -2   4  15        6.24        7.59      1.50 o 
  -1   4  15      146.61      119.56      2.02 o 
   0   4  15      168.62      177.19      3.45 o 
   1   4  15       35.38       35.55      1.81 o 
   2   4  15      145.42      150.03      2.74 o 
   3   4  15       46.13       41.92      2.76 o 
   4   4  15       20.33       21.95      2.82 o 
   5   4  15        9.58        8.54      2.90 o 
   6   4  15        2.36        2.18      3.51 o 
  -8   5  15      160.06      160.58      7.63 o 
  -7   5  15       29.35       27.22      2.23 o 
  -6   5  15      167.49      170.38      3.41 o 
  -5   5  15       19.63        9.07      2.15 o 
  -4   5  15      174.59      154.94      3.05 o 
  -3   5  15        2.40        2.12      1.94 o 
  -2   5  15      143.76      160.88      2.97 o 
  -1   5  15        2.97        0.71      1.65 o 
   0   5  15       29.02       26.08      1.88 o 
   1   5  15       70.44       67.77      2.32 o 
   2   5  15       18.29       19.50      1.73 o 
   3   5  15        3.92        5.03      2.50 o 
   4   5  15       54.77       61.27      3.91 o 
   5   5  15      223.12      239.95      5.69 o 
  -7   6  15      130.15      157.19      4.95 o 
  -6   6  15      111.86      105.76      3.12 o 
  -5   6  15        0.93        0.87      2.20 o 
  -4   6  15      537.34      581.22      5.04 o 
  -3   6  15       75.53       61.15      2.87 o 
  -2   6  15       24.12       17.98      2.04 o 
  -1   6  15      384.36      397.96      4.19 o 
   0   6  15      232.38      220.28      3.83 o 
   1   6  15       88.19       85.68      3.09 o 
   2   6  15        9.83       18.31      2.97 o 
   3   6  15       97.32      103.15      6.61 o 
   4   6  15        2.27        8.82      3.80 o 
   5   6  15       23.06       24.87      5.40 o 
  -6   7  15        7.33       11.47      2.46 o 
  -5   7  15       11.22       14.28      2.29 o 
  -4   7  15      107.22      110.05      3.66 o 
  -3   7  15        0.91       -0.34      2.26 o 
  -2   7  15       26.05       20.10      2.38 o 
  -1   7  15       10.38       13.55      2.53 o 
   0   7  15        9.50        5.25      2.25 o 
   1   7  15       16.31       18.79      2.79 o 
   2   7  15       78.91       74.18      4.72 o 
   3   7  15      124.59      134.30      5.02 o 
  -4   8  15        0.90       -0.07      3.91 o 
  -3   8  15       32.06       30.15      3.17 o 
  -2   8  15       94.82       79.71      4.85 o 
  -1   8  15       59.21       58.30      3.93 o 
   0   8  15       58.17       68.49      3.53 o 
   1   8  15       16.89       23.58      3.04 o 
   2   8  15        8.21        3.79      3.98 o 
  -8   0  16      888.61      951.42      9.23 o 
  -7   0  16      131.30      114.68      3.32 o 
  -6   0  16      274.57      277.92      4.16 o 
  -5   0  16      241.72      236.08      3.83 o 
  -4   0  16       85.34       95.45      3.24 o 
  -3   0  16     1675.32     1659.31      8.38 o 
  -2   0  16      187.19      167.82      3.21 o 
  -1   0  16       94.93       72.02      2.45 o 
   0   0  16     1211.12     1248.76      8.70 o 
   1   0  16      740.68      755.60      5.58 o 
   2   0  16      147.55      159.59      3.90 o 
   3   0  16       16.45       19.27      4.68 o 
   4   0  16       67.30       61.02      5.93 o 
   5   0  16       15.72       10.78      5.59 o 
   6   0  16      110.83      117.26      7.18 o 
  -9   1  16       79.97       73.22      4.71 o 
  -8   1  16       39.92       43.85      5.16 o 
  -7   1  16       78.40       73.51      2.19 o 
  -6   1  16       10.55        8.23      1.69 o 
  -5   1  16      416.28      389.12      5.07 o 
  -4   1  16      636.54      655.44      4.32 o 
  -3   1  16      521.02      551.98      4.42 o 
  -2   1  16       42.66       46.07      2.06 o 
  -1   1  16      202.32      184.05      2.85 o 
   0   1  16      466.35      443.41      6.43 o 
   1   1  16      374.42      353.76      3.18 o 
   2   1  16        3.35       -0.26      1.61 o 
   3   1  16      583.66      614.41      7.03 o 
   4   1  16       33.41       33.47      3.56 o 
   5   1  16      136.10      138.36      5.09 o 
   6   1  16      166.97      184.22     10.39 o 
  -9   2  16       95.96      103.52      6.15 o 
  -8   2  16        7.67        5.08      2.72 o 
  -7   2  16       71.16       78.00      2.83 o 
  -6   2  16      111.99      114.94      4.09 o 
  -5   2  16       38.40       42.98      1.92 o 
  -4   2  16      295.84      302.68      3.61 o 
  -3   2  16       26.11       24.31      1.67 o 
  -2   2  16      125.90      132.49      2.31 o 
  -1   2  16      357.50      367.10      3.65 o 
   0   2  16      318.84      307.63      3.32 o 
   1   2  16       43.30       39.14      2.46 o 
   2   2  16       14.34       10.85      1.84 o 
   3   2  16      135.92      117.34      4.11 o 
   4   2  16        0.03       -2.61      2.68 o 
   5   2  16       19.32       19.59      3.06 o 
   6   2  16       23.48       24.70      4.01 o 
  -8   3  16        7.08        5.43      2.95 o 
  -7   3  16        3.95        3.60      2.45 o 
  -6   3  16      336.84      314.08      6.39 o 
  -5   3  16      394.32      407.03      3.92 o 
  -4   3  16      141.65      128.42      2.19 o 
  -3   3  16        0.05        4.24      1.58 o 
  -2   3  16      314.09      322.69      3.22 o 
  -1   3  16      295.68      305.27      3.00 o 
   0   3  16       34.60       35.83      1.85 o 
   1   3  16      316.68      342.07      4.17 o 
   2   3  16        0.11        0.23      1.64 o 
   3   3  16        0.14        0.17      2.25 o 
   4   3  16      125.48      113.99      3.51 o 
   5   3  16       38.18       40.97      3.40 o 
   6   3  16        6.20        7.88      3.14 o 
  -8   4  16       32.76       40.43      5.72 o 
  -7   4  16      169.91      162.31      3.97 o 
  -6   4  16       19.35       22.12      2.77 o 
  -5   4  16        9.00       15.38      2.10 o 
  -4   4  16      175.67      172.15      2.77 o 
  -3   4  16      255.25      260.85      3.12 o 
  -2   4  16      333.66      306.15      3.25 o 
  -1   4  16       13.99       14.42      1.52 o 
   0   4  16       33.94       38.07      1.90 o 
   1   4  16        5.79        6.94      1.60 o 
   2   4  16        1.43        2.43      1.88 o 
   3   4  16        2.69        2.44      2.42 o 
   4   4  16        1.42        1.17      2.49 o 
   5   4  16       29.12       23.25      2.99 o 
  -7   5  16        7.71        9.23      3.04 o 
  -6   5  16       30.01       32.96      2.35 o 
  -5   5  16        6.50        4.34      2.34 o 
  -4   5  16      143.86      132.06      2.79 o 
  -3   5  16        0.05       -1.91      2.06 o 
  -2   5  16      129.42      127.05      2.91 o 
  -1   5  16       40.72       46.62      2.12 o 
   0   5  16       15.82       12.84      1.98 o 
   1   5  16       40.12       37.99      2.17 o 
   2   5  16       53.35       50.23      3.15 o 
   3   5  16       88.05       89.28      3.33 o 
   4   5  16       10.11        7.68      4.00 o 
   5   5  16        0.12       -3.18      4.07 o 
  -6   6  16      133.08      143.44      3.43 o 
  -5   6  16        6.93        4.59      2.30 o 
  -4   6  16      163.25      176.60      3.59 o 
  -3   6  16       21.74       15.52      2.29 o 
  -2   6  16       25.00       27.03      2.31 o 
  -1   6  16       78.24       74.59      2.76 o 
   0   6  16        8.87        4.48      2.24 o 
   1   6  16      128.19      128.40      3.51 o 
   2   6  16       20.94       28.36      2.67 o 
   3   6  16       38.21       43.43      6.64 o 
   4   6  16        2.46        4.95      3.49 o 
  -5   7  16       41.57       38.92      2.74 o 
  -4   7  16       12.75        7.71      2.95 o 
  -3   7  16       11.41        6.37      2.47 o 
  -2   7  16       11.15       12.98      2.26 o 
  -1   7  16       13.05       13.80      2.92 o 
   0   7  16      201.69      189.12      3.58 o 
   1   7  16        3.71        6.20      3.47 o 
   2   7  16       58.14       69.77      7.29 o 
   3   7  16       62.68       81.46      7.41 o 
  -3   8  16      116.56       97.14      5.88 o 
  -2   8  16        1.56        5.73      4.12 o 
  -1   8  16       63.09       55.41      4.24 o 
   0   8  16      132.31      133.30      4.20 o 
   1   8  16       18.03       21.81      3.43 o 
  -8   1  17      145.42      145.54      4.10 o 
  -7   1  17      170.44      175.51      2.79 o 
  -6   1  17        1.49       -0.36      1.91 o 
  -5   1  17        2.07        2.99      1.63 o 
  -4   1  17       23.31       23.78      1.93 o 
  -3   1  17        0.98        4.47      1.76 o 
  -2   1  17      112.37       97.84      2.46 o 
  -1   1  17       76.62       81.30      3.35 o 
   0   1  17       11.12       14.59      2.07 o 
   1   1  17      124.29      122.74      2.90 o 
   2   1  17        5.95        8.15      2.48 o 
   3   1  17      367.99      403.10      6.21 o 
   4   1  17       56.08       46.86      3.98 o 
   5   1  17       31.92       37.30      4.44 o 
   6   1  17       22.80       18.01      4.39 o 
  -8   2  17       10.61        7.34      3.13 o 
  -7   2  17       11.52        6.28      2.27 o 
  -6   2  17      557.05      580.31      5.44 o 
  -5   2  17       11.64       10.03      1.74 o 
  -4   2  17       60.29       55.16      1.87 o 
  -3   2  17      405.85      416.67      3.66 o 
  -2   2  17        0.09        0.09      1.83 o 
  -1   2  17       17.19       14.76      2.00 o 
   0   2  17       19.97       12.13      2.00 o 
   1   2  17      106.15      120.98      2.98 o 
   2   2  17       30.66       33.05      2.09 o 
   3   2  17        6.18       15.52      3.26 o 
   4   2  17       31.94       32.08      5.20 o 
   5   2  17       33.94       41.17      8.25 o 
  -7   3  17       10.43        8.57      2.52 o 
  -6   3  17        9.87       19.67      3.38 o 
  -5   3  17       31.96       33.90      2.05 o 
  -4   3  17        0.03        4.09      1.84 o 
  -3   3  17     1252.63     1312.35     13.16 o 
  -2   3  17        2.27        3.87      1.83 o 
  -1   3  17      667.21      638.53      4.16 o 
   0   3  17      644.71      677.49      8.00 o 
   1   3  17        2.24        6.07      1.98 o 
   2   3  17        0.41        0.01      1.66 o 
   3   3  17      244.84      253.38      4.94 o 
   4   3  17        3.36        3.59      2.64 o 
   5   3  17       76.55       80.44      3.67 o 
  -7   4  17      251.66      273.22      5.07 o 
  -6   4  17       25.01       23.44      2.16 o 
  -5   4  17      573.57      599.97      5.37 o 
  -4   4  17      125.19      124.60      2.43 o 
  -3   4  17       77.58       77.44      2.34 o 
  -2   4  17        3.96        6.61      1.74 o 
  -1   4  17       44.06       35.76      1.90 o 
   0   4  17       78.70       78.10      2.21 o 
   1   4  17       92.08       81.95      2.43 o 
   2   4  17        0.17       -1.49      1.95 o 
   3   4  17       12.96       12.01      2.81 o 
   4   4  17       50.15       42.96      3.32 o 
   5   4  17        0.64       -2.76      2.76 o 
  -7   5  17       71.18       70.09      5.17 o 
  -6   5  17       66.18       69.22      2.82 o 
  -5   5  17      174.95      185.63      4.22 o 
  -4   5  17       30.55       31.06      2.58 o 
  -3   5  17       86.53       78.91      2.79 o 
  -2   5  17        0.99       -0.82      2.19 o 
  -1   5  17       29.51       30.00      2.17 o 
   0   5  17      190.79      192.65      3.27 o 
   1   5  17      116.89      105.24      3.18 o 
   2   5  17       15.66       19.94      2.31 o 
   3   5  17       57.05       62.17      3.19 o 
   4   5  17       11.52        9.65      3.62 o 
  -6   6  17      190.96      185.42      6.04 o 
  -5   6  17        0.02        0.19      2.45 o 
  -4   6  17       63.14       68.58      2.91 o 
  -3   6  17       82.84       69.66      2.74 o 
  -2   6  17        0.55       -0.45      2.36 o 
  -1   6  17      203.42      212.10      3.61 o 
   0   6  17       13.45       13.42      2.40 o 
   1   6  17       90.49       85.07      3.13 o 
   2   6  17       18.20       22.48      4.99 o 
   3   6  17       55.41       56.82      6.24 o 
  -4   7  17       41.77       33.15      2.76 o 
  -3   7  17       26.57       23.49      2.57 o 
  -2   7  17        7.69        8.29      2.55 o 
  -1   7  17        1.69       -0.57      2.91 o 
   0   7  17       34.57       31.39      2.82 o 
   1   7  17      161.09      171.03      6.40 o 
   2   7  17        0.10        2.10      3.60 o 
  -8   0  18       36.51       32.98      4.54 o 
  -7   0  18      172.91      176.71      4.13 o 
  -6   0  18      405.11      381.40      5.58 o 
  -5   0  18        5.21        4.86      2.24 o 
  -4   0  18       40.50       33.79      2.52 o 
  -3   0  18      487.38      457.45      6.55 o 
  -2   0  18       72.67       76.02      2.87 o 
  -1   0  18       10.82       12.87      3.14 o 
   0   0  18        4.97        4.98      2.92 o 
   1   0  18       14.11        5.25      2.29 o 
   2   0  18       17.49       17.85      4.49 o 
   3   0  18        6.81        9.99      5.27 o 
   4   0  18      803.23      808.70     12.78 o 
   5   0  18      298.42      349.03      9.35 o 
  -8   1  18       14.99       19.74      4.47 o 
  -7   1  18       37.30       43.21      2.20 o 
  -6   1  18        1.72       -0.10      1.83 o 
  -5   1  18       41.93       39.87      1.97 o 
  -4   1  18        6.46        3.86      1.71 o 
  -3   1  18      257.78      261.78      3.08 o 
  -2   1  18       16.66       14.92      2.03 o 
  -1   1  18      695.41      708.04      7.34 o 
   0   1  18      251.87      243.76      3.35 o 
   1   1  18       55.35       57.08      1.89 o 
   2   1  18      243.74      234.73      4.03 o 
   3   1  18      485.23      491.23     10.38 o 
   4   1  18        1.30        2.24      3.83 o 
   5   1  18       26.90       25.60      4.42 o 
  -8   2  18       68.27       57.22      5.38 o 
  -7   2  18        2.92       -1.29      2.40 o 
  -6   2  18      133.84      154.78      2.98 o 
  -5   2  18      180.21      173.21      4.18 o 
  -4   2  18      127.71      113.65      3.66 o 
  -3   2  18        4.17        3.87      2.12 o 
  -2   2  18        0.62        1.67      1.99 o 
  -1   2  18        2.33        2.35      1.90 o 
   0   2  18       48.54       37.54      2.21 o 
   1   2  18        0.65        4.76      2.32 o 
   2   2  18        0.22        3.06      2.90 o 
   3   2  18       24.79       20.82      3.45 o 
   4   2  18       44.88       51.45      6.11 o 
   5   2  18        9.84        7.99      4.22 o 
  -7   3  18        3.85        6.85      2.58 o 
  -6   3  18       69.67       71.98      3.48 o 
  -5   3  18       35.44       33.35      1.94 o 
  -4   3  18      357.13      366.94      4.61 o 
  -3   3  18        5.98        9.96      1.94 o 
  -2   3  18        6.76        4.69      2.09 o 
  -1   3  18      160.71      175.23      3.00 o 
   0   3  18       45.11       48.14      2.70 o 
   1   3  18       92.84       84.40      2.97 o 
   2   3  18       18.71       11.65      2.29 o 
   3   3  18        9.43       10.04      2.91 o 
   4   3  18       20.29       19.18      3.23 o 
   5   3  18        1.88        3.58      3.35 o 
  -7   4  18        1.60        3.11      4.11 o 
  -6   4  18        7.61        4.86      2.31 o 
  -5   4  18       47.41       42.47      2.41 o 
  -4   4  18        5.41        9.21      2.07 o 
  -3   4  18        9.30       12.70      1.88 o 
  -2   4  18       18.08       23.31      1.93 o 
  -1   4  18      197.46      195.90      3.24 o 
   0   4  18       49.35       57.29      2.09 o 
   1   4  18       90.08       88.57      2.63 o 
   2   4  18       10.75        7.93      2.52 o 
   3   4  18       24.36       24.10      3.11 o 
   4   4  18       25.64       23.10      3.30 o 
  -6   5  18        0.61        1.96      2.28 o 
  -5   5  18      188.02      209.44      3.38 o 
  -4   5  18      116.26      133.62      3.31 o 
  -3   5  18        0.96       -0.56      2.32 o 
  -2   5  18      125.23      118.66      3.17 o 
  -1   5  18      294.33      299.30      4.47 o 
   0   5  18        0.01        1.40      2.09 o 
   1   5  18       26.60       15.71      3.16 o 
   2   5  18      105.18      124.36      3.71 o 
   3   5  18        0.09        1.46      2.96 o 
  -5   6  18        2.37        3.57      3.22 o 
  -4   6  18        3.44        1.07      2.52 o 
  -3   6  18       51.23       49.34      2.93 o 
  -2   6  18       43.18       32.67      2.67 o 
  -1   6  18       29.94       23.47      2.61 o 
   0   6  18        0.14        0.53      2.58 o 
   1   6  18        1.65        4.71      2.82 o 
   2   6  18        1.83        5.94      5.93 o 
  -3   7  18       31.55       35.64      5.47 o 
  -2   7  18      256.08      260.13      4.30 o 
  -1   7  18        0.97       -1.55      2.76 o 
   0   7  18       76.72       82.41      3.51 o 
   1   7  18      134.32      146.44      3.98 o 
  -7   1  19       34.27       36.05      2.29 o 
  -6   1  19      154.23      158.53      2.84 o 
  -5   1  19       12.30       11.65      2.04 o 
  -4   1  19        0.21       -0.18      1.72 o 
  -3   1  19        0.04        0.92      1.72 o 
  -2   1  19       42.60       48.48      3.08 o 
  -1   1  19      614.65      608.06      7.14 o 
   0   1  19       14.81       11.32      1.91 o 
   1   1  19        2.78        7.14      1.80 o 
   2   1  19       49.92       49.50      3.31 o 
   3   1  19       46.87       56.57      5.00 o 
   4   1  19        1.62        0.58      4.23 o 
  -7   2  19       29.72       30.10      2.94 o 
  -6   2  19      169.81      160.92      3.06 o 
  -5   2  19        1.26       -0.34      2.01 o 
  -4   2  19      109.59      101.09      4.30 o 
  -3   2  19      271.68      248.31      4.10 o 
  -2   2  19      333.86      340.47      4.67 o 
  -1   2  19       16.61       16.76      2.16 o 
   0   2  19       43.58       50.88      2.38 o 
   1   2  19       10.78       11.10      2.03 o 
   2   2  19        9.63        3.47      2.76 o 
   3   2  19        1.82        4.78      3.71 o 
   4   2  19      301.95      304.63     15.63 o 
  -7   3  19      196.68      234.40      6.14 o 
  -6   3  19       36.40       37.03      3.13 o 
  -5   3  19      243.26      245.32      3.43 o 
  -4   3  19      171.06      174.79      3.29 o 
  -3   3  19       81.21       83.76      3.24 o 
  -2   3  19       51.94       58.61      2.52 o 
  -1   3  19       22.35       22.62      1.96 o 
   0   3  19        9.89       11.15      2.66 o 
   1   3  19      110.25      112.22      3.27 o 
   2   3  19       73.36       74.41      2.98 o 
   3   3  19       18.90       16.06      3.84 o 
   4   3  19        8.26        6.89      4.10 o 
  -6   4  19      133.56      139.49      3.61 o 
  -5   4  19       56.55       66.15      3.08 o 
  -4   4  19       61.16       61.84      2.50 o 
  -3   4  19       24.11       20.63      2.22 o 
  -2   4  19       40.02       41.36      2.48 o 
  -1   4  19      103.36      103.78      3.45 o 
   0   4  19      179.84      184.98      3.69 o 
   1   4  19        2.19        2.33      2.23 o 
   2   4  19      100.60       85.46      3.47 o 
   3   4  19       23.80       27.46      3.27 o 
  -5   5  19      281.71      307.06      5.49 o 
  -4   5  19        0.46        1.64      2.52 o 
  -3   5  19      145.16      149.14      3.51 o 
  -2   5  19      256.62      242.63      3.98 o 
  -1   5  19       29.90       38.50      3.25 o 
   0   5  19      137.23      138.62      3.14 o 
   1   5  19       53.46       49.64      3.74 o 
   2   5  19       37.36       39.79      3.13 o 
  -4   6  19        7.50       11.29      3.88 o 
  -3   6  19       32.97       29.28      2.67 o 
  -2   6  19       11.13       18.84      2.74 o 
  -1   6  19       69.10       74.31      3.33 o 
   0   6  19       30.01       22.11      2.81 o 
   1   6  19      137.25      142.57      4.86 o 
  -7   0  20       33.58       27.52      3.92 o 
  -6   0  20       28.57       31.11      2.95 o 
  -5   0  20      211.73      219.41      4.45 o 
  -4   0  20       21.92       15.03      2.32 o 
  -3   0  20      125.97      141.87      3.57 o 
  -2   0  20      402.28      413.05      6.30 o 
  -1   0  20       13.86       11.69      3.17 o 
   0   0  20      185.25      161.02      4.41 o 
   1   0  20      166.21      162.98      4.65 o 
   2   0  20       31.49       25.84      5.61 o 
   3   0  20      128.53      134.52      6.81 o 
   4   0  20      563.33      635.09     12.34 o 
  -7   1  20      243.51      260.04      4.49 o 
  -6   1  20       49.16       46.58      2.26 o 
  -5   1  20      160.82      162.71      3.08 o 
  -4   1  20       29.32       27.26      1.84 o 
  -3   1  20        8.82        5.88      1.87 o 
  -2   1  20      121.64      113.80      3.43 o 
  -1   1  20      129.40      149.59      3.23 o 
   0   1  20       27.28       25.68      2.14 o 
   1   1  20      211.80      200.49      3.10 o 
   2   1  20       40.88       46.35      3.70 o 
   3   1  20       30.57       24.89      4.13 o 
   4   1  20       36.10       41.42      4.37 o 
  -7   2  20       69.39       71.97      6.90 o 
  -6   2  20        2.55        0.48      2.25 o 
  -5   2  20       58.46       53.18      2.50 o 
  -4   2  20       12.90       14.86      2.02 o 
  -3   2  20       15.65       25.13      2.73 o 
  -2   2  20      220.70      214.61      5.01 o 
  -1   2  20       11.67       10.54      2.12 o 
   0   2  20        6.68       10.10      2.27 o 
   1   2  20       58.55       52.49      3.49 o 
   2   2  20      122.24      111.90      3.56 o 
   3   2  20       31.96       32.41      4.30 o 
  -6   3  20      139.30      136.54      4.21 o 
  -5   3  20        3.00        5.57      2.05 o 
  -4   3  20       76.95       73.68      3.74 o 
  -3   3  20      943.29      960.69     16.99 o 
  -2   3  20        0.57        1.75      2.03 o 
  -1   3  20       55.21       49.09      3.38 o 
   0   3  20       16.09       19.09      2.61 o 
   1   3  20       14.24       14.70      2.26 o 
   2   3  20       34.31       36.80      2.93 o 
   3   3  20        2.56        2.77      3.50 o 
  -6   4  20        5.37       -4.50      4.50 o 
  -5   4  20      176.18      169.45      4.38 o 
  -4   4  20       12.45       11.27      2.17 o 
  -3   4  20        2.12        4.48      2.42 o 
  -2   4  20       45.94       52.70      4.90 o 
  -1   4  20      219.25      217.97      5.86 o 
   0   4  20        1.35        1.64      2.59 o 
   1   4  20       13.25       12.68      2.62 o 
   2   4  20        0.66        2.51      3.39 o 
  -4   5  20       39.75       37.42      3.38 o 
  -3   5  20      100.64      100.43      3.36 o 
  -2   5  20        2.06        7.86      3.49 o 
  -1   5  20        0.01        4.37      2.76 o 
   0   5  20       55.82       54.36      3.51 o 
   1   5  20       17.39       15.16      5.82 o 
  -3   6  20        5.85        3.24      5.57 o 
  -2   6  20        0.50       -0.89      3.47 o 
  -1   6  20       83.01       81.98      4.30 o 
  -6   1  21       57.28       54.93      2.42 o 
  -5   1  21      216.83      226.36      3.19 o 
  -4   1  21       24.74       20.05      2.18 o 
  -3   1  21       43.55       47.63      2.55 o 
  -2   1  21       11.80       16.41      2.37 o 
  -1   1  21       30.40       33.85      2.41 o 
   0   1  21        0.66        1.03      1.97 o 
   1   1  21        1.70        3.14      2.08 o 
   2   1  21        1.68       -1.45      3.63 o 
   3   1  21        8.00        4.94      6.42 o 
  -6   2  21      210.31      216.93      4.79 o 
  -5   2  21      141.50      153.29      3.10 o 
  -4   2  21        0.03       -1.92      2.23 o 
  -3   2  21       39.62       54.30      2.65 o 
  -2   2  21        6.65       13.58      2.68 o 
  -1   2  21        6.19        8.78      2.03 o 
   0   2  21      162.34      178.75      4.21 o 
   1   2  21       31.32       30.36      2.57 o 
   2   2  21       11.85        9.52      2.95 o 
   3   2  21       13.66        8.56      5.38 o 
  -5   3  21        9.00       12.09      2.82 o 
  -4   3  21       15.06       14.84      2.41 o 
  -3   3  21        0.93       10.53      2.86 o 
  -2   3  21       38.80       32.82      2.29 o 
  -1   3  21        4.10        6.40      2.63 o 
   0   3  21        0.71       -1.61      2.67 o 
   1   3  21        0.51       -2.08      2.18 o 
   2   3  21        0.11        0.03      2.75 o 
  -4   4  21        6.16        8.42      3.03 o 
  -3   4  21       51.21       48.53      2.89 o 
  -2   4  21      595.43      641.20      8.35 o 
  -1   4  21        7.75       16.14      3.76 o 
   0   4  21       59.87       58.86      4.12 o 
   1   4  21      137.92      154.97      3.30 o 
  -3   5  21      251.59      237.93      8.92 o 
  -2   5  21       15.52       20.31      3.92 o 
  -1   5  21        0.96        1.41      3.31 o 
   0   5  21        0.91        2.93      3.06 o 
  -5   0  22        0.00       -1.15      3.14 o 
  -4   0  22       31.13       26.71      2.90 o 
  -3   0  22      150.45      164.17      5.52 o 
  -2   0  22        8.33        7.01      3.57 o 
  -1   0  22        9.19        2.94      3.48 o 
   0   0  22      302.58      289.06      4.75 o 
   1   0  22      148.08      152.09      6.13 o 
   2   0  22       34.32       37.32      5.82 o 
  -5   1  22       26.10       25.08      3.04 o 
  -4   1  22        0.98       -1.47      2.19 o 
  -3   1  22        2.33        2.64      2.34 o 
  -2   1  22        1.15        0.20      2.20 o 
  -1   1  22        9.12        6.17      2.15 o 
   0   1  22        0.12        1.35      2.01 o 
   1   1  22        4.79        0.58      2.93 o 
   2   1  22       34.55       31.94      6.21 o 
  -5   2  22       46.24       58.57      6.22 o 
  -4   2  22        6.83        5.51      2.42 o 
  -3   2  22        1.50        3.65      2.24 o 
  -2   2  22      120.49      121.69      3.63 o 
  -1   2  22       24.93       25.49      2.40 o 
   0   2  22      114.91      130.30      4.39 o 
   1   2  22       43.28       42.87      3.15 o 
  -4   3  22       74.62       86.38      4.31 o 
  -3   3  22        7.91        4.33      3.02 o 
  -2   3  22       32.96       33.42      2.88 o 
  -1   3  22       20.52       11.00      2.86 o 
   0   3  22        5.33        8.18      2.88 o 
   1   3  22        7.40        3.81      2.85 o 
  -3   4  22      241.33      216.74      6.65 o 
  -2   4  22       23.15       25.02      5.21 o 
  -1   4  22        5.74        7.71      4.98 o 
  -4   1  23        0.25        1.83      4.80 o 
  -2   1  23        0.63        1.69      3.56 o 
  -1   1  23        0.21       -1.82      2.74 o 
   0   1  23        0.62       -2.04      2.43 o 
  -2   2  23        1.68       -4.36      5.08 o 
  -1   2  23        1.89        1.80      2.93 o 
                                                 
